# Supplementary material for: Prevalence and factors associated with NAFLD detected by vibration controlled transient elastography among US adults: Results from NHANES 2017–2018
Source: PLoS One. 2021 Jun 3;16(6):e0252164. doi: 10.1371/journal.pone.0252164 (PMC8174685; doi:10.1371/journal.pone.0252164)
Supplement: S1 File — (XLSX) [file pone.0252164.s008.xlsx]

## Sheet: Liver_Ultrasound_TE
Respondent sequence number	Elastography exam status	Reason for partial exam	Reason exam not done	Reason ineligible	Exam wand type	Count:complete measures from final wand	Count:measures attempted with final wand	Health technician code	Median stiffness (E), kilopascals (kPa)	Stiffness E interquartile range (IQRe)	Ratio: Stiffness IQRe / median E	Median CAP, decibels per meter (dB/m)	CAP interquartile range (IQRc)
93705	1				M	10	20	A	12.5	3	24	225	28
93706	1				M	12	15	E	5.5	1	18.2	207	19
93707	1				M	10	10	D	4.9	1	20.4	209	66
93708	1				M	13	13	J	3.1	0.6	19.4	244	75
93709	1				M	11	30	H	6.9	1.8	26.1	282	41
93711	1				M	14	14	E	4.8	0.9	18.8	214	33
93712	1				M	20	20	E	3.7	0.6	16.2	218	62
93713	1				M	11	13	F	7.1	0.6	8.5	206	20
93714	1				M	10	15	C	6.8	1.7	25	293	38
93715	1				XL	10	13	H	6.8	1.9	27.9	255	44
93716	1				M	10	10	C	5.3	1	18.9	375	20
93717	1				M	14	14	E	4.1	0.6	14.6	230	48
93718	1				M	12	13	F	3.6	1	27.8	236	59
93719	1				M	10	11	C	3.2	0.4	12.5	169	28
93721	1				XL	13	13	J	4.2	0.2	4.8	372	22
93722	1				M	10	10	C	8.1	1.4	17.3	193	44
93723	1				M	10	10	D	5.4	0.8	14.8	180	26
93726	1				M	10	10	G	8.8	1.1	12.5	327	25
93727	1				M	11	11	A	3.2	0.3	9.4	224	149
93728	1				XL	18	18	J	6.4	0.7	10.9	286	30
93729	1				M	10	10	G	3.7	0.1	2.7	242	53
93730	2	1			M	10	10	G	4.6	0.2	4.3	260	24
93731	1				M	17	20	E	5.6	1	17.9	286	41
93732	1				M	11	14	J	3.6	0.4	11.1	208	39
93735	1				XL	10	10	H	9.1	0.7	7.7	363	48
93738	1				M	12	20	F	3.3	0.2	6.1	182	27
93740	3			2			0	YY
93742	1				XL	10	15	A	5.3	0.9	17	332	37
93743	1				M	18	18	E	6.3	0.4	6.3	192	29
93746	1				M	10	10	H	4.5	0.6	13.3	172	21
93747	1				M	10	10	C	4.8	0.9	18.8	194	23
93752	1				M	10	10	F	5.5	1.1	20	208	37
93754	2	1			M	18	19	D	6.4	0.9	14.1	273	40
93755	1				M	11	13	B	4.6	1	21.7	257	24
93756	1				M	10	11	F	3.3	0.4	12.1	242	14
93757	1				XL	11	14	D	5.8	1.3	22.4	400	11
93758	3			2			0	G
93759	1				M	10	10	G	3.6	0.2	5.6	298	29
93760	1				M	10	20	H	4.8	0.6	12.5	291	18
93761	1				M	10	11	F	6.9	0.5	7.2	348	22
93762	1				M	10	10	G	4.8	0.9	18.8	317	12
93763	1				M	11	12	F	6.1	0.6	9.8	324	38
93765	1				M	10	10	D	3.9	0.4	10.3	228	43
93766	1				M	10	13	F	4	0.3	7.5	255	35
93767	1				M	15	15	E	4.8	0.6	12.5	340	20
93768	1				M	15	19	J	5.2	0.8	15.4	282	37
93770	1				M	12	20	E	4.5	0.4	8.9	191	31
93772	1				XL	11	14	F	7.4	0.5	6.8	289	40
93773	1				M	11	13	J	3.8	0.4	10.5	232	59
93774	1				M	11	11	J	4.4	0.5	11.4	288	23
93775	1				M	10	10	D	5.4	1.2	22.2	247	15
93776	1				M	12	20	F	3.7	1	27	201	29
93777	3			2			0	J
93778	1				M	12	13	F	5	0.9	18	199	37
93780	1				M	10	19	H	5.3	0.9	17	264	35
93781	1				M	12	14	J	5	0.6	12	204	27
93782	1				M	10	10	H	3.2	0.2	6.3	181	41
93783	1				M	14	17	E	4.5	0.3	6.7	221	28
93785	1				M	10	10	G	6	0.9	15	216	37
93787	3			2			0	YY
93788	1				XL	11	11	B	6.3	0.5	7.9	380	43
93789	1				M	10	10	G	6.1	0.6	9.8	188	9
93791	1				XL	14	14	E	5	0.6	12	332	85
93792	2	1			M	14	14	E	5	0.4	8	156	24
93793	1				M	10	11	H	7.7	0.6	7.8	322	33
93794	1				M	11	11	D	4.2	0.4	9.5	238	64
93795	1				M	10	20	H	8.6	0.8	9.3	230	33
93796	2	1			XL	10	14	D	3.6	0.3	8.3	302	27
93797	1				M	12	15	B	5	1.2	24	268	33
93798	4		1				0	D
93799	1				M	10	10	H	4.5	0.4	8.9	178	13
93800	1				M	10	10	A	4.7	0.2	4.3	237	26
93801	1				M	13	13	F	5.1	0.5	9.8	332	23
93803	1				M	10	11	C	4.3	0.4	9.3	256	122
93805	1				XL	10	18	B	2.7	0.3	11.1	279	12
93806	2	3			XL	20	20	F	20.9	11.8	56.5	364	53
93807	1				M	10	17	H	5	0.2	4	215	30
93808	1				M	10	10	G	5.3	0.6	11.3	302	29
93810	1				M	12	12	E	6.3	0.9	14.3	233	37
93811	2	1			M	10	17	H	4	0.4	10	237	11
93812	1				M	10	11	H	6.6	1.4	21.2	329	27
93813	3			1			0	YY
93814	1				M	10	10	G	3.8	0.4	10.5	212	50
93815	1				M	10	20	A	5	0.5	10	200	34
93816	4		3				0	YY
93817	1				M	10	20	D	6.1	0.8	13.1	278	27
93818	1				M	15	15	J	3.9	0.6	15.4	209	51
93819	1				M	12	12	F	2.8	0.5	17.9	196	32
93821	2	1			M	10	10	D	4.5	0.2	4.4	210	22
93823	2	2			XL	16	30	J	7.2	4.8	66.7	373	37
93824	1				M	13	13	J	4.1	0.5	12.2	256	48
93825	1				M	10	14	H	12.3	3.1	25.2	323	19
93827	1				M	12	12	J	3.4	0.4	11.8	292	48
93829	1				M	10	10	F	3.3	0.5	15.2	229	15
93830	1				XL	10	20	C	10.5	2.7	25.7	312	33
93831	1				M	18	18	A	5.2	0.8	15.4	253	29
93832	1				M	10	10	D	6.3	0.5	7.9	229	19
93834	1				XL	10	11	I	5.6	1.2	21.4	366	48
93836	1				M	10	10	G	5.9	0.7	11.9	172	39
93837	1				M	11	20	B	4.7	0.5	10.6	295	58
93839	2	2			M	4	30	G	8	1.1	13.8	298	7
93840	1				M	10	13	B	5.2	0.8	15.4	224	119
93841	1				XL	12	13	I	5.4	1.4	25.9	283	25
93843	1				M	10	10	C	4.7	0.3	6.4	190	24
93845	1				M	11	16	F	3.7	0.9	24.3	195	53
93846	1				M	10	10	F	6.4	1.4	21.9	157	59
93847	1				XL	10	10	H	9.6	0.8	8.3	240	63
93848	1				XL	10	20	C	3.3	0.4	12.1	267	37
93849	1				M	13	13	J	4.6	0.6	13	238	41
93850	1				M	10	18	H	5.9	0.6	10.2	302	27
93851	3			2			0	G
93852	1				M	13	20	F	3.7	0.6	16.2	261	21
93853	1				XL	10	30	F	4.5	0.5	11.1	252	55
93855	1				M	12	15	H	7.8	2.1	26.9	328	29
93856	1				XL	10	10	F	5.1	0.6	11.8	217	74
93858	1				M	10	11	F	3.9	0.6	15.4	165	62
93859	1				M	16	20	E	5.1	1.3	25.5	232	30
93861	1				M	11	20	I	4.6	0.8	17.4	313	24
93863	1				XL	12	12	E	6.1	0.9	14.8	303	31
93864	1				M	13	14	A	5.8	1.6	27.6	237	56
93866	1				M	10	10	G	4.1	0.5	12.2	227	22
93868	1				M	10	10	C	8.3	0.8	9.6	332	44
93869	3			2			0	C
93870	1				M	14	14	E	2.8	0.3	10.7	163	66
93871	1				M	10	10	G	8.5	0.4	4.7	205	30
93873	1				M	14	20	D	7.5	1.3	17.3	291	30
93875	1				M	10	11	F	4.6	1	21.7	227	64
93877	1				M	10	10	F	5.4	1.1	20.4	262	21
93878	1				M	10	10	G	4.1	0.8	19.5	213	28
93883	1				M	11	20	D	3.5	0.8	22.9	230	44
93884	1				M	11	11	C	5.5	1.1	20	183	50
93887	1				M	10	14	I	6.8	1.6	23.5	369	10
93888	1				M	10	10	H	4.9	1	20.4	208	24
93890	1				M	10	10	D	4.6	0.8	17.4	227	38
93891	1				XL	10	11	H	7.7	0.7	9.1	395	24
93892	1				XL	10	10	D	6.5	1.5	23.1	300	53
93893	1				M	10	14	F	4.9	0.8	16.3	249	23
93894	1				M	10	15	H	7.4	1.6	21.6	259	15
93895	1				XL	10	10	H	6	1.1	18.3	383	54
93899	2	2			M	7	30	H	5.9	0.6	10.2	320	23
93900	1				M	13	13	E	6	0.5	8.3	361	26
93901	1				M	10	10	H	4.4	0.3	6.8	243	19
93902	1				M	20	20	J	5.1	0.5	9.8	341	16
93903	2	1			M	10	19	H	57.2	14.2	24.8	312	16
93905	1				M	11	13	H	4.5	0.2	4.4	161	46
93906	1				M	10	11	H	4.6	0.1	2.2	292	24
93907	1				M	10	12	G	4.3	0.2	4.7	207	49
93908	4		2				0	YY
93909	2	1			M	10	11	A	8.9	2.5	28.1	298	29
93912	1				XL	10	14	H	6	0.6	10	232	37
93913	1				M	10	10	D	3.2	0.4	12.5	278	56
93914	1				XL	18	20	B	4	0.9	22.5	284	29
93915	1				M	16	18	E	4.8	0.7	14.6	218	45
93916	1				M	11	11	D	4.8	1.3	27.1	220	43
93917	1				M	11	11	D	3.4	0.3	8.8	127	69
93918	1				XL	11	12	B	3.3	0.4	12.1	356	42
93920	1				M	10	10	F	4	0.4	10	276	34
93923	1				XL	10	10	G	6.6	1.6	24.2	400	0
93924	1				M	10	10	G	4.4	0.5	11.4	232	22
93925	1				M	10	10	F	4	0.2	5	133	61
93926	1				XL	10	10	G	4	0.4	10	288	34
93927	2	1			M	10	14	I	4.9	0.7	14.3	259	17
93929	3			1			0	YY
93930	1				M	10	17	H	9.5	2.1	22.1	316	14
93931	2	1			M	10	12	B	6.6	1	15.2	134	71
93932	1				M	10	13	B	4.6	0.3	6.5	311	32
93935	1				M	19	20	E	5.4	0.6	11.1	307	33
93937	1				XL	18	18	E	6.7	1.2	17.9	372	36
93938	2	1			M	10	11	F	4.4	0.3	6.8	219	27
93939	1				M	10	11	F	4.6	0.6	13	233	11
93940	1				M	12	12	B	4.2	0.3	7.1	247	38
93941	1				M	17	17	E	3	0.4	13.3	250	37
93942	1				XL	10	13	H	4.1	0.7	17.1	352	14
93945	1				M	10	10	A	5.7	0.2	3.5	193	16
93946	2	1			M	14	14	E	3.4	0.8	23.5	202	47
93947	1				M	12	15	E	6.1	0.8	13.1	265	28
93948	1				M	11	11	F	10.3	1.4	13.6	175	24
93949	1				M	11	11	F	11.8	0.9	7.6	357	14
93950	1				M	12	12	B	4.5	0.3	6.7	260	39
93952	1				M	10	10	G	4.1	0.3	7.3	271	23
93953	1				XL	13	13	E	24.2	3.8	15.7	400	6
93954	1				M	10	10	C	8.1	1.5	18.5	253	55
93955	1				M	10	10	C	7.7	0.7	9.1	214	26
93957	1				M	17	17	E	5.4	0.6	11.1	329	15
93959	1				M	11	11	B	3.1	0.7	22.6	222	39
93960	1				XL	10	12	F	4.4	0.9	20.5	310	45
93963	1				M	20	20	J	10.4	2.4	23.1	319	41
93964	1				M	10	12	F	6.8	0.8	11.8	306	34
93965	1				M	10	10	G	4.1	0.3	7.3	163	44
93968	1				M	13	30	E	5.4	0.8	14.8	190	26
93969	2	1			M	11	11	J	4.9	0.6	12.2	172	18
93970	1				M	10	11	C	4	0.3	7.5	198	12
93971	2	3			XL	10	30	F	8.2	3	36.6	367	23
93972	1				M	12	14	F	3	0.2	6.7	269	42
93973	1				M	10	11	H	4.2	0.8	19	221	10
93974	1				M	10	15	C	4.1	0.8	19.5	210	39
93975	1				M	10	18	D	5.4	0.4	7.4	306	32
93977	1				M	10	12	H	8.5	2.1	24.7	296	20
93978	1				M	10	10	G	5.3	0.8	15.1	269	47
93979	1				M	10	10	D	3.7	0.4	10.8	234	19
93980	1				M	10	10	G	3.5	0.4	11.4	216	43
93981	1				M	10	30	H	3.8	0.4	10.5	337	21
93982	1				M	13	13	J	3.7	0.7	18.9	178	89
93983	1				M	11	18	H	6	0.3	5	307	26
93984	1				M	10	10	F	5	0.6	12	230	19
93985	1				M	17	17	J	4.1	0.9	22	323	39
93987	1				XL	11	12	I	12.3	1.3	10.6	334	43
93988	2	1			M	10	11	F	5.8	0.5	8.6	210	49
93989	1				M	10	10	D	3.9	0.2	5.1	241	42
93990	1				M	10	11	D	3.9	0.2	5.1	273	26
93991	4		3				0	H
93992	2	1			M	14	14	E	4.1	0.6	14.6	172	57
93995	1				M	10	10	D	4.1	0.3	7.3	164	71
93998	2	3			M	10	13	G	2.9	1.1	37.9	174	70
93999	1				M	14	14	E	5	0.6	12	227	60
94001	1				M	13	13	E	3.7	0.3	8.1	167	55
94002	3			1			0	YY
94003	1				M	11	16	C	4.2	0.8	19	188	52
94004	1				XL	10	10	D	2.2	0.5	22.7	262	78
94006	1				M	11	13	B	2.5	0.2	8	338	93
94007	1				M	10	10	C	6	0.7	11.7	233	28
94008	1				M	10	13	H	5.5	0.5	9.1	276	23
94010	3			2			0	F
94012	1				M	14	14	E	4.5	0.6	13.3	253	38
94013	1				M	20	30	E	3.4	0.7	20.6	178	80
94015	1				M	12	12	B	6.4	0.7	10.9	207	29
94016	1				XL	10	16	J	4.8	0.3	6.3	176	117
94017	1				M	10	10	F	5.9	1.5	25.4	225	19
94019	1				M	16	19	J	4	0.3	7.5	284	40
94021	1				M	14	14	E	5.3	0.3	5.7	232	29
94026	4		1				0	G
94027	1				M	19	19	J	5.5	0.4	7.3	324	28
94028	1				M	10	10	C	3.4	0.4	11.8	190	14
94029	1				M	10	10	C	6.1	0.7	11.5	259	27
94030	1				M	10	15	C	5	0.2	4	287	22
94031	2	1			M	11	11	F	5.4	0.8	14.8	245	52
94033	1				XL	10	13	C	3.3	0.4	12.1	315	57
94034	4		3				0	YY
94035	1				M	10	10	G	5.7	0.2	3.5	232	29
94036	2	1			M	10	10	H	4.1	0.3	7.3	187	23
94037	1				M	10	10	C	8.4	2.3	27.4	307	82
94038	1				M	11	15	C	14	4	28.6	277	32
94039	1				M	12	12	B	3.9	0.3	7.7	287	21
94040	1				M	20	20	J	5.7	1.2	21.1	244	35
94041	2	1			M	13	20	E	5.2	1.4	26.9	216	56
94042	1				M	10	10	F	4.1	0.4	9.8	207	40
94043	1				M	11	11	F	4.3	0.3	7	209	42
94044	1				M	12	13	F	5.2	0.6	11.5	199	65
94045	1				XL	10	10	C	5.6	1.1	19.6	374	71
94046	1				M	10	10	C	6.5	1.1	16.9	268	41
94047	1				XL	13	15	A	7	1.3	18.6	322	33
94048	1				M	10	10	G	5	0.8	16	251	27
94049	1				XL	10	10	G	4.1	0.7	17.1	339	34
94050	1				XL	10	13	D	4	0.2	5	327	46
94051	1				M	10	30	D	4.4	1.1	25	249	36
94053	1				XL	10	20	C	6.8	1.9	27.9	335	69
94054	1				M	13	14	F	20.7	4	19.3	309	40
94055	4		1				0	D
94057	1				M	15	20	E	5.1	0.7	13.7	274	29
94058	1				XL	11	11	J	6.9	0.8	11.6	368	10
94059	1				M	10	10	G	3.7	0.6	16.2	230	37
94060	1				XL	10	10	E	9.7	1.4	14.4	341	53
94061	1				XL	16	20	J	4.2	0.6	14.3	267	51
94064	1				XL	13	16	A	17.1	4.3	25.1	400	5
94065	1				M	10	13	C	3.9	0.7	17.9	180	31
94067	1				XL	10	14	C	8.5	2.4	28.2	285	33
94068	1				M	10	11	C	6.1	0.8	13.1	279	44
94069	1				M	10	20	H	5.2	0.9	17.3	371	21
94071	4		1				0	J
94073	1				XL	10	30	B	12.1	2.5	20.7	363	30
94074	1				M	10	12	F	4.6	0.6	13	247	25
94078	1				M	11	11	D	5.3	0.4	7.5	268	34
94080	1				M	10	10	G	4.5	0.5	11.1	250	24
94081	1				M	10	16	F	6.8	1	14.7	371	35
94082	1				M	10	10	H	5.3	1.1	20.8	236	32
94084	1				M	12	20	J	6.2	1.4	22.6	276	30
94086	2	3			XL	10	30	I	4.4	2.5	56.8	309	50
94087	2	1			M	10	10	G	4.3	0.4	9.3	195	27
94089	2	1			M	10	18	H	3.6	0.4	11.1	213	34
94090	1				M	10	10	D	4.6	0.7	15.2	251	13
94092	1				M	17	17	E	3.3	0.3	9.1	226	45
94093	1				M	13	20	E	5.8	0.9	15.5	362	29
94094	1				XL	10	11	G	5.8	0.5	8.6	288	39
94095	1				M	20	20	J	7	1.7	24.3	181	46
94096	1				M	15	20	E	4.2	0.6	14.3	275	41
94097	1				XL	11	13	B	4.1	1.1	26.8	323	62
94098	1				M	11	20	F	4.1	0.5	12.2	217	14
94099	1				M	12	12	G	5.8	0.4	6.9	267	74
94101	1				M	10	10	A	12	1.9	15.8	308	27
94105	1				M	11	16	H	3.7	0.5	13.5	238	20
94106	1				M	12	12	J	3.7	0.3	8.1	240	44
94108	1				M	10	12	F	12	1.5	12.5	295	33
94109	3			2			0	YY
94112	1				M	12	12	J	4.8	0.3	6.3	208	33
94113	1				M	10	10	C	4.2	0.9	21.4	249	19
94114	1				M	10	11	C	7	1.5	21.4	198	52
94116	1				M	10	13	F	4.1	0.3	7.3	209	25
94117	4		1				0	B
94118	1				M	11	11	C	3	0.3	10	240	25
94119	1				M	15	15	J	6.2	1.1	17.7	322	30
94121	1				M	10	10	D	4.9	0.4	8.2	186	34
94122	1				M	12	13	F	4.4	0.3	6.8	243	63
94124	1				M	10	10	C	7.5	1.4	18.7	267	30
94125	1				M	16	20	D	7.6	1.7	22.4	291	40
94126	1				M	10	10	F	7.8	1.1	14.1	316	43
94127	1				M	10	10	G	4.4	0.2	4.5	161	43
94128	1				M	12	30	E	11.5	1.6	13.9	346	47
94130	2	2			XL		16	C		0
94131	1				XL	10	11	D	6.6	1.6	24.2	332	45
94132	1				M	10	10	B	4.5	0.4	8.9	282	55
94133	1				M	13	13	E	7.2	1.2	16.7	212	32
94134	1				M	12	13	J	4.4	0.8	18.2	325	66
94135	1				M	12	12	J	3.4	0.5	14.7	107	42
94137	1				M	13	13	F	4.4	0.7	15.9	120	75
94138	1				M	12	13	D	5.9	0.5	8.5	238	55
94139	1				M	10	15	F	4.9	0.3	6.1	267	43
94140	1				M	10	10	F	6.8	0.7	10.3	307	36
94141	1				M	10	12	F	4.4	0.7	15.9	287	26
94144	1				XL	20	30	J	9.7	2.7	27.8	371	38
94145	1				M	10	12	C	6.7	0.9	13.4	313	30
94148	1				M	10	11	C	4.2	0.9	21.4	168	17
94149	1				M	12	30	J	8.7	1.8	20.7	294	31
94150	2	3			XL	13	15	D	26.3	11	41.8	400	8
94151	1				M	10	10	B	6	1.2	20	238	15
94152	1				M	11	11	J	4.3	0.4	9.3	197	33
94154	1				M	13	15	D	6	1.3	21.7	214	23
94155	1				XL	15	16	J	10.1	1.3	12.9	355	38
94156	1				M	10	20	I	6.2	0.8	12.9	346	33
94157	1				M	10	10	H	5.3	1	18.9	318	47
94158	2	2			XL	2	30	J	16.5	8.2	49.7	173	22
94159	1				M	10	10	H	6.1	0.3	4.9	246	20
94160	1				M	16	16	J	4.1	0.8	19.5	192	18
94161	4		1				0	G
94162	1				M	17	17	E	5.3	1.2	22.6	219	49
94163	1				M	16	16	E	4.3	0.6	14	197	37
94164	1				M	12	13	D	2.6	0.7	26.9	240	37
94166	1				M	12	14	H	4.9	0.9	18.4	234	47
94167	1				M	11	11	F	3.6	0.3	8.3	230	60
94168	2	1			M	11	11	B	3.1	0.3	9.7	272	44
94169	1				M	13	19	E	5	1.1	22	251	26
94173	1				M	15	20	D	72	17.3	24	202	53
94174	1				M	10	20	C	3.4	0.7	20.6	227	38
94175	1				M	12	16	J	4	0.9	22.5	251	48
94176	1				M	15	16	E	3.4	0.5	14.7	219	37
94177	1				M	10	20	H	4.5	1.1	24.4	191	29
94178	2	3			XL	15	30	D	9.8	4.6	46.9	381	24
94179	3			2			0	YY
94181	1				M	10	14	D	4.5	0.5	11.1	355	31
94182	1				M	10	10	H	5.6	0.1	1.8	157	21
94183	2	3			XL	18	30	E	15.7	6.2	39.5	374	70
94186	1				M	18	18	J	5.1	0.6	11.8	158	59
94187	1				M	12	14	A	5.1	0.8	15.7	287	34
94189	3			1			0	YY
94190	1				M	10	11	F	3.8	0.5	13.2	198	119
94192	1				XL	10	18	D	6.5	1.3	20	380	60
94193	2	1			XL	10	20	F	8.5	1.7	20	292	56
94195	1				M	10	10	H	5.1	0.3	5.9	166	54
94198	1				M	10	15	C	4.1	0.6	14.6	277	29
94199	1				M	14	14	E	5.2	0.8	15.4	280	31
94200	1				M	10	13	H	7.2	1.3	18.1	338	38
94201	1				XL	13	30	J	4.2	0.6	14.3	358	17
94202	1				XL	10	11	G	7.7	2.2	28.6	278	47
94205	1				XL	10	10	F	9.1	1.9	20.9	343	44
94206	1				M	14	14	E	5.1	0.8	15.7	232	32
94207	1				M	10	10	F	5.7	0.7	12.3	225	42
94208	1				XL	14	20	J	6.4	1.5	23.4	275	43
94210	1				M	11	11	G	3.4	0.1	2.9	206	29
94211	1				M	10	10	F	4.5	0.8	17.8	190	94
94212	1				M	11	11	D	4.3	1	23.3	266	33
94214	1				M	10	10	D	3.5	0.3	8.6	199	45
94216	1				XL	10	20	F	4.8	0.6	12.5	181	32
94217	1				M	10	13	F	5.9	1.1	18.6	245	32
94219	1				M	10	10	D	4.7	0.7	14.9	250	27
94220	1				M	13	20	J	5.3	0.8	15.1	214	46
94221	1				M	15	15	B	4.8	0.4	8.3	210	28
94223	1				M	10	10	H	3.1	0.4	12.9	230	44
94224	2	1			M	11	12	J	6.2	0.7	11.3	282	15
94225	1				M	12	15	F	3.5	0.6	17.1	128	65
94227	1				M	10	11	F	5.5	0.5	9.1	330	6
94229	1				XL	10	10	G	7.4	1.7	23	260	44
94230	1				M	10	10	I	5.4	0.7	13	188	47
94232	1				M	10	14	H	4	0.1	2.5	339	16
94233	1				M	10	20	H	6.3	0.9	14.3	327	18
94235	1				M	15	16	B	3.9	0.7	17.9	236	84
94237	1				XL	10	15	F	4.1	0.5	12.2	333	66
94238	1				M	10	10	C	3.6	0.6	16.7	176	45
94241	1				M	11	13	H	5	0.2	4	254	24
94242	1				M	10	10	B	4	0.2	5	203	38
94243	1				M	10	10	G	3.3	0.2	6.1	327	31
94245	1				M	10	12	H	4.9	0.3	6.1	169	34
94246	4		1				0	D
94247	1				XL	11	11	I	4.1	0.5	12.2	268	43
94248	1				M	10	10	B	5.5	0.8	14.5	281	35
94249	1				M	10	10	F	4.1	0.5	12.2	289	45
94250	1				XL	10	30	H	2.8	0.6	21.4	100	26
94251	1				M	10	10	D	4.2	0.5	11.9	165	47
94252	1				XL	10	20	G	4.7	0.6	12.8	276	54
94253	1				M	12	20	B	6.7	1.1	16.4	342	23
94255	1				XL	10	14	C	5.4	0.6	11.1	400	5
94258	1				XL	11	13	G	4.2	0.3	7.1	324	49
94259	1				XL	13	20	E	4.6	0.3	6.5	231	74
94260	1				XL	10	10	G	2.4	0.3	12.5	259	34
94261	1				M	10	20	H	5	0.5	10	269	23
94262	1				M	11	11	B	5.6	0.7	12.5	260	37
94263	2	1			M	12	12	E	4.9	1.1	22.4	189	13
94265	1				XL	10	10	G	6.1	0.4	6.6	400	0
94266	1				M	12	30	E	4.3	0.6	14	286	66
94267	3			2			0	E
94268	1				M	10	10	G	3.6	0.3	8.3	250	32
94270	1				M	12	12	A	4.5	0.5	11.1	297	29
94271	1				M	10	14	D	4.9	1.1	22.4	396	11
94272	1				M	15	15	E	5.6	0.5	8.9	204	43
94273	1				XL	10	14	C	3.3	0.4	12.1	308	19
94274	1				XL	14	30	E	4.7	0.9	19.1	218	38
94275	1				XL	16	19	E	5.9	0.7	11.9	375	35
94276	1				XL	14	20	E	3.6	0.8	22.2	355	53
94277	1				M	10	20	G	3.1	0.4	12.9	247	31
94278	1				M	10	10	I	5.3	0.4	7.5	296	17
94279	2	1			M	10	10	F	4.7	0.4	8.5	215	31
94281	1				M	10	10	D	4.8	0.7	14.6	249	11
94282	1				M	10	20	H	3.7	0.7	18.9	214	67
94283	1				M	11	20	F	4.7	0.4	8.5	264	21
94284	1				M	13	13	E	8.2	1.1	13.4	207	13
94285	1				XL	10	30	G	8.2	1.4	17.1	346	73
94286	1				M	11	14	F	2.4	0.2	8.3	248	49
94287	1				M	10	12	F	5	0.5	10	205	22
94290	1				M	10	13	C	3.2	0.3	9.4	290	32
94291	1				XL	12	19	D	4	0.4	10	292	33
94292	1				M	10	10	G	3	0.4	13.3	209	19
94293	1				XL	10	10	I	3.8	0.5	13.2	296	57
94294	1				M	15	15	E	5.7	0.9	15.8	335	28
94295	1				M	10	13	D	3.8	0.2	5.3	265	38
94298	1				M	20	20	J	9	1.2	13.3	343	124
94299	1				M	10	10	B	4.9	0.6	12.2	100	91
94300	1				XL	10	17	F	5.7	0.7	12.3	226	43
94301	1				M	10	11	F	4.4	0.3	6.8	265	50
94302	3			1			0	YY
94303	1				XL	10	10	A	5.6	0.8	14.3	242	65
94304	1				M	11	11	J	3.4	0.2	5.9	241	28
94305	1				M	10	10	A	5.8	0.6	10.3	169	32
94306	1				M	14	20	A	5.8	0.4	6.9	182	15
94309	1				M	10	18	G	6	1	16.7	365	28
94311	1				M	10	17	H	3.8	0.7	18.4	186	14
94312	1				M	15	18	E	4	0.5	12.5	204	50
94313	1				XL	10	11	F	10.9	2.2	20.2	355	65
94314	1				M	14	20	E	3.4	0.5	14.7	239	38
94319	1				M	10	10	F	3.7	0.3	8.1	241	26
94320	1				M	10	15	A	4.6	0.4	8.7	186	72
94321	1				M	15	15	E	6.4	1	15.6	265	27
94322	1				M	12	12	F	5.8	0.8	13.8	280	27
94323	1				XL	11	11	B	7.8	1.3	16.7	377	20
94324	1				M	11	13	J	4	0.3	7.5	273	9
94325	1				M	10	30	H	5.9	0.9	15.3	321	39
94326	2	2			XL	1	30	G	23.1			293
94327	4		1				0	H
94328	2	1			M	12	12	D	4.1	0.6	14.6	173	24
94330	1				XL	10	30	H	14.6	3.3	22.6	378	37
94335	1				M	12	14	B	6.2	0.4	6.5	371	33
94336	1				M	10	11	F	7.9	1	12.7	333	25
94337	1				XL	14	16	J	24.7	3.1	12.6	400	0
94339	1				M	10	20	H	5.3	1.2	22.6	112	93
94340	1				XL	10	19	I	8.8	1.7	19.3	346	46
94341	1				XL	10	30	H	3.2	0.4	12.5	142	129
94342	1				M	10	13	D	5.1	0.6	11.8	287	27
94343	1				M	16	16	E	10.7	0.7	6.5	342	24
94345	1				XL	10	20	B	7.1	1.3	18.3	393	30
94348	3			2			0	YY
94349	1				M	13	14	J	3.5	0.6	17.1	211	29
94350	1				M	10	10	C	4.4	0.8	18.2	314	33
94351	1				M	10	10	G	4.4	0.7	15.9	207	25
94352	1				XL	10	10	A	7.3	0.3	4.1	376	33
94353	1				M	10	12	G	3.3	0.2	6.1	173	36
94356	1				M	10	30	H	6.8	0.8	11.8	251	14
94359	1				M	10	16	H	3.9	0.8	20.5	227	81
94360	3			2			0	F
94361	1				M	12	15	J	4.8	0.8	16.7	243	42
94362	1				M	10	10	J	10.9	1	9.2	345	43
94364	1				M	10	11	D	3.4	0.3	8.8	210	33
94365	1				M	10	18	B	3.6	0.6	16.7	105	31
94366	1				M	10	12	F	6.3	0.6	9.5	268	34
94368	3			2			0	H
94372	1				M	10	30	H	11.9	2	16.8	320	26
94373	4		3				0	E
94374	2	3			XL	10	30	E	3	0.9	30	116	105
94375	1				M	12	14	B	5.8	1	17.2	187	26
94376	2	2			XL		30	D		0
94377	2	3			XL	30	30	G	10.8	3.7	34.3	359	86
94378	1				M	10	10	G	4.6	0.5	10.9	260	46
94379	1				M	10	16	H	3.6	0.3	8.3	220	30
94380	1				M	10	15	B	6.9	0.6	8.7	153	17
94381	1				M	10	10	G	7.1	1	14.1	284	28
94382	1				M	11	11	J	3.2	0.5	15.6	191	20
94385	1				M	10	10	C	5.8	0.6	10.3	258	16
94386	1				XL	20	20	J	11.9	3.1	26.1	394	27
94387	1				XL	12	20	A	5.8	0.9	15.5	291	34
94388	1				M	10	10	C	7.7	0.2	2.6	179	47
94390	1				M	18	19	A	6.6	1.7	25.8	266	22
94392	1				M	10	10	C	6.7	0.7	10.4	188	79
94393	1				M	12	15	B	4.5	0.4	8.9	274	37
94394	4		2				0	I
94395	1				M	10	10	G	4.9	0.5	10.2	268	21
94396	3			2			0	YY
94398	1				M	13	30	F	4.3	0.5	11.6	276	37
94399	1				M	10	20	H	9.2	0.9	9.8	287	26
94401	1				M	10	10	D	4.3	0.6	14	258	17
94404	1				M	10	10	G	3	0.3	10	294	58
94405	1				M	12	12	D	5.8	0.7	12.1	270	44
94406	3			1			0	YY
94407	1				XL	10	10	G	2.6	0.6	23.1	276	41
94408	1				M	10	10	G	5.4	0.3	5.6	208	23
94409	1				M	14	14	B	3.3	0.8	24.2	187	48
94410	2	2			XL	4	20	G	3.7	1.6	43.2	246	33
94411	1				M	12	15	B	6.6	0.7	10.6	199	36
94412	2	2			M		5	G
94413	1				M	10	12	H	4.7	0.6	12.8	241	19
94414	1				XL	13	19	F	4.3	0.5	11.6	223	40
94415	1				M	10	11	C	5.4	0.8	14.8	151	96
94416	2	1			XL	11	11	D	5.6	0.3	5.4	293	34
94418	1				M	11	11	H	5.3	1.5	28.3	307	37
94420	1				XL	20	20	D	6.8	1.3	19.1	230	39
94421	1				M	17	17	E	4.5	0.3	6.7	250	36
94423	2	1			M	10	10	D	4.3	0.4	9.3	261	20
94424	1				M	11	11	F	5.3	1	18.9	172	23
94425	1				M	12	14	J	4.3	0.6	14	307	42
94427	1				XL	15	19	E	3.8	0.7	18.4	353	68
94428	1				XL	10	15	D	7.7	1.1	14.3	268	28
94429	2	2			XL	8	30	C	3.9	0.5	12.8	329	34
94430	1				XL	13	15	B	8.9	1.1	12.4	360	51
94431	2	2			XL	4	30	G	33.1	26.6	80.4	372	8
94432	1				XL	10	13	H	7	1.2	17.1	400	18
94433	1				M	12	30	B	7.1	1.1	15.5	273	16
94434	1				M	12	12	J	6.4	0.3	4.7	271	38
94436	2	1			M	14	18	E	5.5	1.4	25.5	199	40
94438	3			2			0	E
94441	1				M	10	15	I	4.6	0.6	13	226	33
94443	1				M	10	13	I	3.2	0.4	12.5	238	30
94444	1				XL	10	10	G	10.5	1.7	16.2	281	61
94445	1				M	10	12	G	2.9	0.4	13.8	265	38
94446	1				M	10	20	G	5.8	0.5	8.6	235	29
94447	2	1			M	10	11	C	3.8	1.1	28.9	218	66
94448	1				M	18	18	E	5.7	1	17.5	365	23
94450	1				M	12	12	F	7.8	1.1	14.1	314	20
94453	1				M	20	30	J	5.9	0.9	15.3	212	66
94456	1				M	18	19	E	3.4	0.5	14.7	232	27
94457	2	1			M	15	15	E	8.8	1.9	21.6	206	24
94458	2	1			M	11	12	F	8	1.2	15	358	18
94459	1				XL	11	17	A	22.8	6.3	27.6	395	13
94460	1				M	11	11	H	4.4	0.8	18.2	140	66
94461	1				M	10	10	F	4.5	0.3	6.7	207	27
94462	2	1			M	10	10	D	5.8	1	17.2	261	33
94463	1				M	10	20	F	3.9	0.9	23.1	251	41
94464	3			2			0	H
94465	1				M	11	16	E	5.9	0.4	6.8	274	14
94467	1				M	12	18	B	5	1	20	231	29
94469	1				M	10	14	H	6.1	0.9	14.8	229	47
94470	1				XL	10	10	G	7.8	1.7	21.8	386	34
94471	1				M	10	30	H	6.5	1	15.4	299	44
94473	1				M	10	12	D	4.1	0.5	12.2	222	24
94474	1				M	10	10	G	4.1	0.4	9.8	297	6
94475	3			1			0	YY
94476	4		1				0	C
94477	1				M	13	13	F	6.1	1.3	21.3	211	41
94478	1				M	20	20	J	6.5	0.6	9.2	195	40
94479	1				XL	11	20	B	4.8	1.3	27.1	343	27
94481	1				M	10	11	B	6.5	0.5	7.7	216	15
94482	1				M	11	11	B	5.2	1	19.2	148	34
94483	1				M	10	16	C	4.7	0.5	10.6	280	58
94486	1				XL	10	13	G	6.7	0.9	13.4	259	25
94487	1				M	11	13	J	5.9	0.4	6.8	273	12
94488	1				M	10	11	H	2.7	0.3	11.1	314	19
94490	1				XL	10	20	I	3.2	0.4	12.5	297	39
94491	1				M	12	20	J	6.1	0.4	6.6	286	42
94493	1				M	14	14	J	3.5	0.5	14.3	226	28
94497	1				M	16	16	E	4.4	0.2	4.5	234	37
94499	1				M	13	13	E	7	0.9	12.9	180	66
94500	1				M	10	11	I	4.3	0.6	14	264	24
94501	1				M	12	16	A	7.2	1.6	22.2	291	43
94502	1				M	10	30	D	4.3	0.6	14	279	32
94503	1				M	10	10	D	4.5	0.6	13.3	199	50
94504	1				M	12	14	F	4.4	0.5	11.4	178	46
94506	1				M	10	11	H	5.5	0.8	14.5	400	1
94507	1				XL	10	10	D	5.8	0.5	8.6	364	39
94508	1				M	10	10	C	6	1	16.7	233	37
94509	1				M	10	12	F	6	0.5	8.3	213	18
94510	1				M	14	20	E	6.7	1.2	17.9	289	34
94512	1				M	17	17	J	5.6	0.3	5.4	302	23
94515	1				XL	15	15	J	7.8	2.1	26.9	348	30
94516	1				M	15	15	E	3.3	0.3	9.1	178	58
94517	2	1			M	10	10	D	5.8	0.5	8.6	301	10
94519	1				M	10	10	C	5.2	0.6	11.5	373	21
94522	1				XL	16	16	D	5.2	1.3	25	304	65
94523	1				M	11	11	C	4.3	0.5	11.6	265	25
94525	1				M	17	18	E	5.1	0.8	15.7	230	33
94526	1				M	10	20	B	6.4	0.4	6.3	371	23
94527	1				M	10	10	D	3.7	0.2	5.4	312	26
94528	1				XL	11	18	B	14.6	0.8	5.5	267	41
94529	1				M	13	15	B	5.7	0.7	12.3	219	42
94530	1				M	10	10	D	6	1.6	26.7	187	33
94531	1				M	20	20	J	4.2	0.4	9.5	269	37
94532	1				M	11	13	F	5.1	1.3	25.5	198	61
94534	1				M	14	19	E	5.5	0.8	14.5	286	42
94536	1				M	10	10	D	7.2	1.1	15.3	211	60
94538	1				M	13	13	J	4	0.4	10	265	32
94539	1				M	11	11	J	5.3	0.3	5.7	259	31
94541	1				M	12	12	J	7	0.4	5.7	221	32
94542	1				M	11	11	E	5.6	1.5	26.8	184	36
94543	1				M	10	10	G	3.5	0.4	11.4	188	12
94544	1				M	10	10	D	3.5	0.3	8.6	150	27
94545	1				M	12	12	A	6.7	0.5	7.5	214	48
94546	1				M	10	10	H	5.8	1.5	25.9	148	38
94547	1				M	13	13	A	6.5	0.4	6.2	218	14
94549	1				M	10	13	C	4.2	0.8	19	299	42
94550	2	1			M	10	10	D	5.2	0.6	11.5	230	38
94552	1				XL	10	10	C	3.3	0.6	18.2	288	28
94553	1				M	10	10	G	3.4	0.5	14.7	195	51
94554	1				M	11	20	B	6.2	0.7	11.3	305	31
94555	1				M	14	14	J	3.3	0.3	9.1	182	45
94557	1				XL	15	16	E	3.6	0.5	13.9	212	42
94558	3			2			0	H
94559	1				M	13	13	E	5.8	0.1	1.7	311	44
94560	1				XL	11	11	I	7.3	0.6	8.2	270	61
94562	1				M	10	10	A	3.5	0.5	14.3	188	36
94564	1				M	13	19	B	2.6	0.3	11.5	251	38
94565	1				M	10	20	G	6.5	0.8	12.3	333	25
94567	1				M	10	11	F	6.7	1.3	19.4	175	16
94568	1				M	10	20	G	5	0.4	8	328	48
94569	1				M	10	12	G	2.7	0.7	25.9	209	37
94570	1				M	10	10	G	6.1	0.9	14.8	316	33
94571	1				M	10	20	H	6	0.6	10	191	16
94572	1				M	15	16	E	4.3	0.5	11.6	180	44
94573	1				M	10	11	F	8.3	0.7	8.4	106	55
94574	2	2			XL	4	30	D	44.2	29.8	67.4	399	16
94575	1				M	10	10	B	9.3	1.8	19.4	314	15
94576	1				XL	11	30	H	5.6	1.3	23.2	400	22
94577	1				M	10	13	D	3.7	0.6	16.2	225	33
94578	1				M	10	30	F	4.8	0.3	6.3	293	14
94579	1				M	11	11	D	5.9	0.3	5.1	293	45
94583	1				M	10	10	G	3.8	0.2	5.3	210	32
94586	1				M	14	14	J	3.5	0.3	8.6	243	39
94587	1				M	13	13	D	6.3	0.8	12.7	237	61
94589	1				M	11	14	B	5.7	0.8	14	282	35
94590	1				M	10	17	J	8.8	0.6	6.8	251	20
94591	4		1				0	B
94594	1				XL	12	20	J	5.5	0.9	16.4	333	49
94595	2	1			M	10	12	F	5.6	0.7	12.5	221	36
94596	1				M	10	10	D	4.3	0.6	14	374	56
94600	1				M	16	16	J	4.9	0.9	18.4	281	28
94601	1				M	11	15	D	6	0.6	10	274	93
94605	1				M	12	20	B	5.5	0.9	16.4	303	31
94606	1				M	10	20	H	3.3	0.2	6.1	234	22
94607	1				XL	10	10	I	4.5	0.4	8.9	278	57
94608	1				M	11	15	F	4.2	0.4	9.5	203	41
94609	1				M	10	18	H	6.6	1.4	21.2	328	25
94610	1				M	11	20	B	2.1	0.4	19	283	81
94613	2	1			M	13	15	E	4.4	0.7	15.9	161	58
94615	1				XL	10	12	H	8.4	1	11.9	309	33
94616	1				XL	13	30	B	13	2.5	19.2	355	51
94618	1				M	16	16	E	6.4	0.7	10.9	319	54
94619	1				M	17	17	J	5.8	0.6	10.3	211	23
94623	1				XL	12	15	A	3.4	0.3	8.8	247	63
94624	1				M	10	12	H	5.4	0.4	7.4	337	19
94625	1				M	17	17	D	4.6	0.5	10.9	196	68
94626	1				M	10	10	C	4.9	0.5	10.2	235	37
94627	2	3			XL	10	10	G	5.7	2	35.1	331	47
94630	1				XL	10	19	G	6	0.2	3.3	400	23
94631	1				M	10	10	F	5	0.8	16	179	42
94632	1				M	10	20	I	3.7	0.7	18.9	327	12
94633	1				M	15	20	E	4.1	0.6	14.6	230	33
94634	3			2			0	J
94638	1				M	12	20	B	5.4	0.3	5.6	319	26
94640	3			2			0	YY
94641	1				M	11	13	F	4.7	0.4	8.5	254	78
94642	2	3			XL	12	30	D	8.4	5.7	67.9	267	30
94644	1				M	11	11	E	5.1	0.4	7.8	146	53
94647	1				M	11	18	F	4.3	0.4	9.3	243	46
94648	4		2				0	YY
94649	2	1			XL	14	20	J	4.3	0.7	16.3	299	35
94650	1				XL	10	10	G	2.4	0.3	12.5	219	14
94651	1				XL	10	20	D	3.3	0.4	12.1	321	47
94652	1				M	12	14	D	3.1	0.8	25.8	217	43
94654	1				M	10	30	H	3.3	0.8	24.2	264	32
94659	1				M	10	11	H	3.9	0.3	7.7	247	62
94660	1				XL	10	20	H	2.7	0.2	7.4	274	67
94663	1				M	16	16	E	3.5	0.2	5.7	196	31
94664	1				M	13	13	J	4.7	1	21.3	215	68
94666	1				M	13	30	E	4.2	0.7	16.7	260	43
94669	1				M	11	11	J	2.8	0.3	10.7	205	26
94670	1				M	12	14	B	4.3	0.3	7	258	13
94672	1				XL	10	14	D	4.6	0.3	6.5	395	36
94673	1				M	10	10	G	4.3	0.3	7	225	27
94674	1				M	10	13	F	4.1	1	24.4	230	31
94676	1				M	10	12	F	4.9	0.2	4.1	260	30
94677	1				M	12	12	J	6.8	0.9	13.2	307	31
94678	1				M	10	20	H	6.6	0.7	10.6	200	6
94679	1				M	11	12	J	6.7	0.8	11.9	282	41
94681	1				XL	10	30	B	4.5	1.3	28.9	322	46
94684	1				M	10	15	H	6.3	1	15.9	248	36
94685	1				M	10	19	D	6.5	0.5	7.7	217	47
94686	1				M	12	14	B	6.1	0.8	13.1	316	22
94687	1				M	11	13	D	3.9	0.8	20.5	246	24
94688	1				M	11	12	F	5.6	1.2	21.4	254	19
94689	1				M	10	20	B	4.8	0.5	10.4	316	12
94693	1				M	10	10	I	4.4	0.9	20.5	265	47
94695	1				M	12	12	D	3	0.3	10	214	34
94696	1				M	10	10	D	4.4	0.6	13.6	175	17
94697	1				M	10	15	G	4.8	0.8	16.7	188	19
94698	1				XL	10	20	A	4.2	0.9	21.4	270	47
94701	1				M	10	10	H	6.4	0.8	12.5	224	51
94702	1				M	12	30	B	3.5	0.7	20	217	19
94704	1				M	10	10	G	4.3	0.4	9.3	198	25
94705	1				M	10	11	J	4.2	0.7	16.7	195	24
94706	1				M	10	10	A	7	0.8	11.4	197	13
94707	4		2				0	YY
94708	1				M	10	10	D	4.6	0.4	8.7	309	24
94710	1				M	11	11	D	5.2	0.4	7.7	217	48
94711	1				XL	10	12	D	7.4	1.8	24.3	338	55
94713	1				M	12	12	B	6	0.6	10	203	23
94716	1				M	11	18	J	5.6	0.8	14.3	208	16
94719	1				M	18	18	E	3.5	0.2	5.7	320	35
94720	1				M	10	14	D	6.1	0.7	11.5	254	28
94721	1				XL	15	16	B	6.9	0.4	5.8	383	29
94723	1				M	15	19	E	5.8	1.4	24.1	181	33
94724	4		2				0	YY
94725	1				M	10	13	H	5.1	0.8	15.7	313	28
94726	1				M	18	20	E	5.4	1.2	22.2	330	39
94727	1				M	11	11	J	4.4	0.5	11.4	268	48
94729	1				XL	10	30	F	5.3	1.1	20.8	302	48
94730	1				M	10	10	G	4.5	0.4	8.9	245	52
94731	1				M	10	20	H	3.6	0.4	11.1	253	45
94732	1				M	11	16	B	3.6	0.8	22.2	181	34
94735	4		3				0	D
94736	1				M	10	10	F	5	0.4	8	284	35
94739	1				M	18	20	F	7.8	1.4	17.9	305	34
94740	1				M	10	11	H	3.9	1	25.6	201	23
94743	1				M	10	10	D	3.6	0.4	11.1	267	26
94744	1				M	13	13	F	6.3	0.6	9.5	275	34
94745	1				M	12	12	B	6	1.6	26.7	243	9
94747	1				M	10	10	G	3.3	0.3	9.1	311	28
94748	1				M	19	19	D	3.6	0.9	25	219	45
94749	2	1			M	10	15	G	6.2	1	16.1	227	46
94750	1				XL	14	20	E	15.3	3.8	24.8	358	34
94752	1				M	13	13	J	4.2	0.5	11.9	171	32
94753	1				M	13	13	E	5.7	0.4	7	295	21
94754	1				XL	17	17	E	13.1	2.9	22.1	388	23
94755	3			2			0	D
94757	1				M	11	11	D	3	0.7	23.3	201	46
94760	1				M	10	10	G	5.2	0.9	17.3	154	28
94761	1				M	10	15	F	6.1	0.7	11.5	273	48
94763	1				XL	10	20	F	5.6	0.4	7.1	151	41
94764	1				XL	10	10	H	3.6	0.4	11.1	295	78
94765	1				M	11	11	D	6.7	1	14.9	184	29
94766	1				M	10	15	H	4.3	0.3	7	265	24
94767	1				XL	13	30	E	13.5	2.9	21.5	334	36
94768	1				XL	10	14	F	3.5	0.9	25.7	188	24
94771	1				M	10	11	E	4.1	0.4	9.8	225	46
94772	1				M	10	10	C	6.1	0.7	11.5	228	67
94773	1				M	11	11	F	5.8	0.6	10.3	302	20
94774	3			2			0	YY
94775	1				M	11	11	H	6.7	1.2	17.9	215	36
94776	1				M	10	10	J	5.7	0.9	15.8	262	38
94777	1				M	11	20	J	4.9	0.3	6.1	222	17
94779	1				M	12	12	A	6.9	0.8	11.6	250	39
94780	1				M	10	13	C	7.8	1	12.8	295	39
94782	1				M	20	30	J	4.8	1.1	22.9	212	78
94783	3			1			0	YY
94785	1				XL	10	16	F	5.1	0.8	15.7	184	71
94786	1				M	10	10	G	3.9	0.4	10.3	290	41
94787	1				M	10	11	G	4.1	0.4	9.8	297	26
94788	1				M	12	15	F	3.5	0.7	20	255	16
94792	1				M	10	10	C	10.9	1.4	12.8	278	32
94793	1				M	15	15	E	6.2	0.8	12.9	272	28
94795	1				M	10	10	D	5.2	0.9	17.3	212	53
94797	1				M	11	11	D	4	0.7	17.5	100	5
94799	1				M	10	20	F	4.5	0.5	11.1	237	68
94801	1				M	14	14	J	5.8	0.7	12.1	204	30
94802	1				M	15	16	J	4.6	0.6	13	283	55
94804	1				M	11	11	B	4.3	0.8	18.6	222	61
94805	1				XL	10	13	F	26	4.9	18.8	323	12
94806	1				XL	10	30	H	74.1	5.3	7.2	308	192
94807	1				M	13	13	E	3.9	0.8	20.5	261	46
94808	1				M	10	11	H	7.7	1	13	301	63
94809	1				M	15	15	E	5.5	0.7	12.7	274	41
94810	4		1				0	D
94811	1				M	10	10	D	6.1	0.8	13.1	253	33
94812	1				M	12	12	A	5.6	0.5	8.9	308	18
94813	1				M	10	18	H	5.2	0.8	15.4	315	19
94816	1				M	10	11	D	3.4	0.7	20.6	124	119
94819	1				M	10	11	C	2.4	0.3	12.5	248	44
94820	1				M	10	30	I	3.3	0.3	9.1	200	38
94821	1				M	11	13	C	4.7	0.3	6.4	313	42
94826	1				M	10	30	G	4.1	0.4	9.8	245	105
94829	1				M	12	15	E	6.2	1.5	24.2	281	49
94831	1				M	10	10	G	3.3	0.3	9.1	248	31
94832	1				M	10	16	H	5.6	1.5	26.8	291	16
94833	1				M	13	13	J	3.1	0.7	22.6	205	34
94834	1				XL	11	12	B	4.7	0.7	14.9	285	73
94835	1				M	10	10	G	5.6	0.4	7.1	344	15
94836	1				M	10	13	H	6.1	0.6	9.8	300	66
94837	1				M	15	15	E	3.6	0.3	8.3	213	66
94840	1				M	10	10	G	3.9	0.3	7.7	153	40
94841	2	1			M	12	15	F	3.9	1	25.6	229	30
94842	1				M	10	11	G	7.3	0.7	9.6	325	30
94844	1				M	10	13	C	3.7	0.9	24.3	286	4
94847	2	2			M	1	20	G	10.6			285
94848	1				M	10	10	I	3.5	0.6	17.1	236	14
94850	1				M	11	11	F	8.8	0.9	10.2	363	31
94852	1				XL	10	12	D	5.1	0.9	17.6	312	38
94854	2	1			M	10	10	C	6	0.7	11.7	245	22
94855	1				M	14	14	J	4.4	0.7	15.9	270	32
94856	1				M	10	11	D	5.5	0.9	16.4	240	29
94857	4		1				0	F
94858	1				XL	17	30	D	3.1	0.7	22.6	275	39
94859	1				XL	10	30	I	3.7	0.6	16.2	354	53
94860	1				XL	12	12	B	2.9	0.3	10.3	268	56
94861	1				M	17	30	J	5.4	1	18.5	347	26
94862	1				M	10	12	F	3.7	0.3	8.1	225	70
94863	1				XL	10	20	G	5.1	0.9	17.6	304	67
94864	1				M	10	11	H	2.7	0.6	22.2	237	51
94867	1				XL	10	12	J	4.1	0.3	7.3	303	30
94868	1				XL	16	30	J	10.1	1.9	18.8	282	38
94870	1				M	10	10	G	4.8	0.3	6.3	239	36
94872	1				M	10	13	F	8.3	0.6	7.2	226	25
94873	1				XL	11	13	F	7.3	1.1	15.1	293	27
94874	1				M	15	15	E	4.7	0.3	6.4	172	62
94875	1				M	15	18	E	5.3	0.8	15.1	214	23
94876	2	1			M	10	12	H	3.7	0.2	5.4	197	25
94877	1				XL	10	11	D	6.8	0.8	11.8	327	45
94878	1				M	13	13	A	3.9	0.9	23.1	202	26
94879	1				M	10	11	D	6.7	0.7	10.4	292	60
94881	1				M	11	11	D	4.5	0.4	8.9	174	38
94882	1				M	11	11	E	5.9	1.2	20.3	276	26
94883	1				M	10	18	F	6.5	0.8	12.3	237	28
94885	1				XL	10	10	C	7	1.7	24.3	355	37
94886	1				XL	12	13	A	7.8	0.9	11.5	296	23
94887	1				M	12	20	E	5.6	0.6	10.7	294	97
94888	2	1			M	10	10	F	4.5	0.5	11.1	278	93
94889	1				M	12	12	J	4.1	0.5	12.2	233	28
94890	1				M	12	12	C	5.3	0.4	7.5	272	30
94891	1				M	12	13	F	4	0.6	15	238	22
94892	1				M	14	17	E	3.2	0.5	15.6	157	61
94893	1				M	11	30	H	5.9	1.5	25.4	236	32
94894	1				XL	11	11	J	4.7	0.7	14.9	346	37
94895	3			1			0	YY
94896	1				XL	10	30	H	3.3	0.5	15.2	228	71
94898	1				XL	10	13	D	6.6	0.9	13.6	400	8
94899	1				M	10	20	F	4.2	0.7	16.7	170	61
94900	1				M	10	10	G	4.9	0.4	8.2	229	38
94901	1				M	10	12	H	4.3	0.6	14	122	70
94902	1				M	11	20	I	5.2	0.4	7.7	233	21
94903	1				XL	13	13	J	4.2	0.6	14.3	246	45
94905	1				M	13	14	D	4.7	1	21.3	232	45
94906	1				M	10	10	H	9.9	1.2	12.1	286	21
94907	1				XL	14	30	B	6.1	1.2	19.7	315	35
94908	1				XL	17	18	E	6.9	0.9	13	386	50
94909	1				XL	10	10	D	4.6	0.5	10.9	368	41
94910	1				M	10	10	G	5.6	0.7	12.5	197	28
94914	1				M	10	13	D	4.5	0.5	11.1	245	19
94916	1				XL	11	20	D	6.5	1.3	20	175	55
94918	1				XL	10	12	C	14	0.9	6.4	368	41
94920	1				M	10	10	C	9	2.3	25.6	350	22
94921	1				M	11	11	A	4.4	0.7	15.9	323	57
94922	1				M	10	10	G	3.4	0.5	14.7	245	40
94923	1				XL	15	17	D	6	0.8	13.3	359	57
94924	2	1			XL	10	15	I	3.8	0.4	10.5	300	81
94926	2	1			M	10	10	G	3.7	0.4	10.8	227	95
94927	1				M	12	30	D	3.7	0.8	21.6	278	45
94929	1				M	17	20	J	4.5	1	22.2	243	34
94930	1				XL	10	18	I	8.9	1.2	13.5	382	33
94931	1				M	10	12	H	5.8	0.4	6.9	242	28
94933	1				XL	10	15	F	16.3	2.4	14.7	381	23
94934	1				M	17	17	J	3.4	0.9	26.5	173	40
94935	1				M	10	30	H	5.8	0.7	12.1	391	33
94936	1				M	12	12	F	5.5	1.5	27.3	231	43
94937	1				M	11	19	F	22	3.1	14.1	276	17
94938	1				XL	15	16	E	10.2	0.9	8.8	290	26
94939	1				M	11	12	A	3.7	0.8	21.6	219	53
94940	1				M	13	20	J	4.1	0.6	14.6	265	49
94941	1				M	12	13	F	4.4	0.7	15.9	241	50
94944	1				XL	16	18	D	5.1	0.9	17.6	243	49
94945	1				XL	10	10	I	4	0.5	12.5	277	24
94946	1				XL	12	13	I	8.3	1	12	363	42
94950	1				M	11	15	D	6.4	1.3	20.3	260	52
94952	1				M	15	15	E	5.8	0.9	15.5	291	41
94953	1				XL	10	20	H	7.1	1.2	16.9	358	48
94954	1				M	10	10	C	3.8	1	26.3	213	24
94957	1				XL	10	10	C	3.8	0.6	15.8	234	68
94958	1				M	10	14	F	2.8	0.4	14.3	219	14
94959	1				XL	12	15	B	5.9	0.7	11.9	320	21
94960	1				M	10	14	C	5.4	0.7	13	182	39
94961	1				XL	10	10	A	6.6	0.4	6.1	263	41
94962	1				M	12	13	A	4.1	0.5	12.2	187	32
94964	1				XL	10	11	G	2.5	0.4	16	258	53
94965	1				M	11	11	F	6	1.3	21.7	213	29
94966	1				M	10	10	J	5.2	0.7	13.5	271	46
94967	1				XL	12	20	E	4.3	0.9	20.9	268	50
94968	2	1			M	10	12	H	5.9	1.6	27.1	158	47
94969	1				M	10	10	G	13.5	3.1	23	294	134
94970	1				M	14	14	E	4.6	0.6	13	323	25
94972	1				M	10	16	F	4.4	0.3	6.8	305	14
94975	1				M	12	20	J	4.1	0.8	19.5	242	43
94976	1				M	10	10	H	3.7	0.3	8.1	175	52
94977	1				M	11	20	D	5.4	0.9	16.7	331	25
94979	1				XL	11	20	D	4.1	0.6	14.6	391	19
94980	1				M	10	10	D	4.7	0.5	10.6	172	52
94982	1				M	12	12	A	4.3	0.4	9.3	160	25
94983	1				M	10	10	D	5	0.6	12	198	21
94984	1				M	16	17	J	12.5	2.3	18.4	267	30
94986	1				M	13	30	E	5.4	0.8	14.8	345	34
94987	1				XL	15	15	E	7.2	1.3	18.1	347	40
94989	1				M	13	30	D	3.2	0.7	21.9	246	44
94990	1				M	11	11	F	4.4	0.4	9.1	219	44
94991	1				M	10	18	G	2.8	0.7	25	205	23
94993	3			2			0	E
94994	1				M	10	10	H	4.4	0.2	4.5	229	37
94995	1				M	10	13	H	6.8	1.1	16.2	279	3
94997	1				M	10	10	H	4.2	0.6	14.3	100	24
94998	1				M	11	16	I	4.8	1.3	27.1	305	38
95000	1				M	10	10	H	6.7	1	14.9	269	35
95001	4		3				0	I
95002	1				M	14	19	J	4.2	0.7	16.7	297	35
95004	2	2			XL	2	30	H	5.8	4.3	74.1	376	25
95005	2	2			XL	6	30	D	21.3	17.1	80.3	257	44
95007	1				M	11	11	I	5.4	1	18.5	224	56
95009	1				M	10	10	D	4.7	0.6	12.8	241	92
95011	1				XL	10	10	A	6.1	1.1	18	264	61
95013	1				M	10	10	G	4.5	0.2	4.4	250	25
95014	1				M	11	11	B	4.8	0.3	6.3	313	22
95016	1				XL	10	12	H	7	0.5	7.1	264	56
95019	1				M	10	10	I	5.2	0.9	17.3	245	32
95020	1				M	10	11	D	5	0.4	8	241	24
95022	1				M	13	13	J	4	0.4	10	193	33
95023	1				M	11	16	B	4.2	0.4	9.5	163	39
95024	1				M	10	10	H	3.6	0.3	8.3	192	42
95025	1				XL	10	10	G	4.1	0.5	12.2	323	41
95026	1				M	14	14	E	4.7	0.5	10.6	246	89
95027	1				M	10	11	H	6	1.7	28.3	262	15
95028	1				XL	16	20	E	3.6	0.3	8.3	359	40
95029	4		2				0	YY
95030	1				M	30	30	D	8.6	1.1	12.8	260	49
95031	1				XL	10	11	B	5.5	0.8	14.5	400	5
95032	1				M	11	11	J	3.7	0.4	10.8	183	66
95033	1				M	10	10	F	3.5	0.2	5.7	254	58
95034	1				M	10	12	F	2.9	0.2	6.9	150	29
95035	1				XL	10	10	D	12	2.4	20	343	41
95036	1				XL	12	30	E	5.5	0.9	16.4	399	33
95037	3			1			0	YY
95039	1				M	10	10	D	6	0.5	8.3	190	87
95040	3			1			0	YY
95041	1				M	10	10	D	4	0.9	22.5	385	35
95042	1				M	10	17	G	9.9	0.5	5.1	243	54
95043	1				M	11	11	C	3.7	0.4	10.8	196	26
95044	1				XL	13	30	H	4.8	1.3	27.1	382	36
95045	1				M	10	10	G	4	0.4	10	218	16
95046	1				M	10	13	D	4.1	0.7	17.1	270	35
95047	1				XL	16	16	E	24.6	3.2	13	358	45
95048	1				M	10	10	C	3.7	0.3	8.1	304	38
95051	2	2			XL	7	30	D	13.7	6.6	48.2	392	44
95052	3			1			0	YY
95053	1				M	10	11	F	5.4	0.5	9.3	249	23
95054	1				XL	10	10	H	5.5	1.3	23.6	273	37
95055	2	2			XL	4	30	G	15.8	5.1	32.3	400	7
95056	1				XL	10	11	G	6.4	0.9	14.1	265	57
95057	1				M	16	19	E	5.4	1	18.5	308	34
95058	1				XL	15	18	F	75	0	0	299	20
95059	2	3			XL	10	30	G	5.6	2.2	39.3	338	56
95060	1				M	11	11	E	3.4	0.7	20.6	174	66
95061	1				M	10	10	I	3.2	0.3	9.4	285	25
95062	1				M	11	11	D	5.8	0.4	6.9	240	30
95063	1				M	14	17	E	3.8	0.9	23.7	216	24
95064	1				M	10	10	H	6.1	1.3	21.3	234	14
95066	1				M	10	10	C	3	0.3	10	233	20
95067	1				XL	10	16	H	7.7	2.1	27.3	367	58
95068	2	1			M	10	10	G	7.8	0.7	9	340	13
95069	2	1			M	10	12	B	5.1	1	19.6	215	51
95070	1				XL	13	13	J	15.7	2.5	15.9	383	44
95071	1				M	10	30	H	3.3	0.4	12.1	268	30
95072	1				M	12	12	F	5.8	0.6	10.3	168	24
95073	1				XL	10	10	D	4.8	0.3	6.3	310	42
95074	1				M	11	11	H	2.8	0.5	17.9	207	45
95075	1				M	10	13	I	3.9	0.3	7.7	238	35
95077	1				M	10	19	H	4.9	0.3	6.1	233	19
95080	1				M	11	11	C	4	0.4	10	365	38
95083	1				XL	11	12	D	6.1	0.1	1.6	344	36
95088	1				M	11	12	B	6.3	1.1	17.5	305	20
95089	1				M	10	10	A	4.6	0.9	19.6	230	23
95090	1				XL	10	10	G	4.6	0.3	6.5	268	55
95091	1				M	10	10	D	22.1	1.8	8.1	215	20
95092	1				M	10	10	F	5.2	1.2	23.1	191	63
95093	1				XL	10	30	B	2.5	0.3	12	321	44
95094	1				M	20	20	J	6.1	0.8	13.1	278	23
95095	1				M	15	20	J	5.9	0.6	10.2	258	37
95096	2	2			XL	5	20	G	3.8	14.8	389.5	362	24
95097	1				M	14	20	J	7	1.4	20	305	47
95098	1				XL	10	30	F	4.1	0.9	22	306	51
95099	1				M	10	10	C	4	0.7	17.5	219	20
95100	1				M	10	11	H	3.6	0.3	8.3	202	69
95101	1				M	10	30	I	4.3	0.4	9.3	245	35
95102	1				XL	13	17	B	3.3	0.4	12.1	317	27
95103	1				M	10	13	F	5.1	0.3	5.9	228	52
95105	1				M	16	20	E	6	1.5	25	289	75
95106	1				M	14	15	J	3.9	0.9	23.1	206	53
95108	1				M	10	15	H	3.2	0.6	18.7	194	53
95110	1				M	10	19	H	14.9	1.5	10.1	276	55
95111	1				M	10	10	F	7.1	1.1	15.5	306	22
95112	1				M	20	30	E	3.6	0.8	22.2	253	74
95113	1				M	10	20	B	4.1	0.6	14.6	100	59
95114	1				XL	12	12	B	5.7	0.9	15.8	388	26
95115	1				M	19	19	J	3.2	0.6	18.7	170	26
95116	1				M	10	10	D	4.2	0.6	14.3	166	45
95118	1				M	10	10	D	4.8	0.3	6.3	324	22
95121	1				M	10	30	D	4.1	0.9	22	285	47
95123	1				M	10	10	C	8.4	1.9	22.6	249	36
95124	1				XL	10	12	A	5.9	1	16.9	142	80
95126	1				M	14	20	B	6.1	0.8	13.1	262	21
95127	1				M	11	13	D	5.4	0.8	14.8	130	44
95128	1				M	10	30	F	4.6	0.9	19.6	197	43
95129	1				XL	15	30	F	12.7	3.7	29.1	400	0
95131	1				M	10	10	I	4.3	0.6	14	299	39
95134	1				M	12	12	A	5.9	0.6	10.2	276	21
95135	4		3				0	G
95137	1				M	16	19	E	4.7	1.2	25.5	289	40
95138	2	1			M	11	11	J	5.2	0.6	11.5	249	34
95140	1				M	11	20	J	5.2	1	19.2	315	20
95143	1				M	14	15	D	3.7	0.8	21.6	220	54
95148	1				XL	10	10	G	4.5	0.6	13.3	386	21
95149	1				XL	12	13	E	3	0.5	16.7	268	55
95150	1				M	10	10	I	5.5	0.8	14.5	192	33
95151	1				XL	10	10	G	8.1	1.3	16	265	44
95152	1				XL	10	12	I	6.2	0.5	8.1	272	49
95153	2	3			XL	10	17	H	4.4	9.1	206.8	206	26
95155	1				M	11	11	C	4.9	0.8	16.3	223	25
95157	1				M	12	19	F	4.8	1.1	22.9	251	33
95158	1				M	10	11	H	5.2	1.3	25	231	68
95159	1				M	10	10	G	3.7	0.6	16.2	213	18
95160	1				M	10	13	F	6	1.4	23.3	400	0
95161	1				M	12	12	J	3.5	0.5	14.3	218	34
95162	1				M	10	10	F	4.8	0.4	8.3	206	35
95163	2	3			XL	11	11	D	4.7	2	42.6	225	40
95165	1				M	13	20	E	5.6	1.3	23.2	270	23
95167	3			2			0	YY
95168	1				M	11	11	YY	8.8	1	11.4	257	12
95169	1				M	11	12	H	4.7	1.3	27.7	195	28
95170	1				XL	10	10	F	8.9	0.8	9	356	42
95171	1				XL	19	20	J	9.7	2.1	21.6	262	43
95172	1				M	17	17	E	4.6	0.5	10.9	275	26
95173	1				XL	11	11	B	4	1.1	27.5	100	21
95174	1				M	14	20	J	5.1	1	19.6	294	14
95177	1				XL	14	14	J	9.3	0.6	6.5	134	75
95179	1				XL	10	20	D	3.6	0.5	13.9	234	58
95181	1				M	10	10	G	5.3	0.5	9.4	163	34
95182	1				XL	13	20	E	4.9	0.8	16.3	327	54
95183	1				M	13	14	D	3.1	0.4	12.9	194	82
95184	4		3				0	YY
95185	1				M	10	10	G	5.2	0.7	13.5	226	32
95186	1				M	12	12	A	5.3	0.9	17	287	36
95189	1				XL	10	10	I	4.9	0.6	12.2	278	34
95190	1				M	11	11	F	4.5	0.8	17.8	250	32
95191	1				XL	13	14	E	3.2	0.2	6.3	202	45
95192	1				M	11	11	J	3.1	0.3	9.7	204	108
95194	1				M	14	14	E	4.5	0.9	20	272	23
95195	1				XL	10	16	H	23	5.5	23.9	365	73
95197	1				XL	10	17	H	2.7	0.3	11.1	347	69
95198	2	1			M	10	10	D	4.3	0.3	7	284	53
95199	1				M	10	20	C	5	0.5	10	332	32
95200	1				M	10	10	H	3.8	0.5	13.2	147	21
95201	1				M	10	11	H	3.6	0.6	16.7	269	43
95202	1				M	10	12	D	5.4	0.5	9.3	224	37
95203	1				M	12	12	F	3.3	0.4	12.1	169	14
95204	4		2				0	YY
95206	1				M	13	13	J	3.6	0.5	13.9	168	23
95207	1				XL	10	11	D	5.4	0.9	16.7	201	39
95208	1				M	10	14	H	3.5	0.5	14.3	243	43
95209	1				M	10	20	C	3.6	0.6	16.7	398	53
95210	1				M	10	10	D	4.1	0.8	19.5	204	75
95211	1				M	10	10	D	4.5	0.4	8.9	203	61
95213	1				M	11	18	H	4.8	1.4	29.2	216	27
95214	2	1			M	10	12	H	4.9	1.2	24.5	305	17
95215	1				XL	11	11	F	6.5	0.9	13.8	273	41
95216	1				M	18	18	E	6.3	0.8	12.7	307	22
95218	1				M	12	12	E	3.5	1	28.6	178	39
95220	1				XL	10	12	G	2.6	0.4	15.4	323	54
95221	1				M	10	10	D	4.2	0.3	7.1	188	29
95222	1				M	11	20	F	4.6	1.2	26.1	250	46
95223	1				M	11	12	J	5.2	0.4	7.7	130	43
95224	1				M	10	14	H	5.9	1.2	20.3	228	23
95227	1				M	14	16	E	4.3	0.3	7	274	20
95228	1				M	10	10	C	3.8	0.5	13.2	211	60
95231	1				M	10	10	D	6.2	0.6	9.7	277	21
95232	3			1			0	YY
95233	1				XL	14	14	E	4.3	0.3	7	375	39
95236	1				M	12	13	J	4.1	0.3	7.3	293	48
95237	1				M	10	10	I	4.8	1.1	22.9	180	102
95238	1				XL	10	30	D	5.7	1.2	21.1	363	56
95239	1				M	10	10	C	5.7	0.5	8.8	277	18
95242	1				M	10	11	F	5	0.6	12	257	42
95243	1				M	16	20	J	6.1	0.8	13.1	293	33
95244	1				M	10	10	G	5.8	0.3	5.2	359	17
95247	1				M	10	16	H	10.1	0.5	5	334	8
95249	1				XL	10	17	F	3.5	0.4	11.4	321	25
95250	4		1				0	A
95251	1				XL	10	20	D	6.6	1.2	18.2	325	77
95252	1				XL	11	30	F	7.8	2	25.6	271	35
95255	1				M	12	12	J	5.5	0.4	7.3	199	58
95256	1				M	15	30	E	5.7	1	17.5	319	40
95257	1				M	10	20	H	6	1	16.7	279	52
95258	1				M	11	11	E	12	3.1	25.8	346	22
95259	1				M	11	30	H	2.9	0.8	27.6	299	31
95260	1				M	10	10	C	3.4	0.3	8.8	199	30
95261	1				XL	10	30	F	3.9	0.2	5.1	317	21
95262	1				M	16	16	E	5.5	0.7	12.7	203	20
95264	4		2				0	YY
95265	1				M	10	10	D	5.4	0.5	9.3	277	16
95266	1				M	14	14	E	6.8	1.5	22.1	241	24
95268	2	2			M	1	30	F	9.9			366
95269	1				M	12	12	J	3.6	0.4	11.1	154	35
95272	1				M	10	17	H	4.8	1.2	25	222	25
95273	1				M	10	13	F	6.3	1.2	19	320	24
95274	1				XL	10	11	D	6.5	0.5	7.7	266	63
95275	1				M	10	10	I	3.6	0.3	8.3	178	70
95276	1				M	11	20	J	4.9	0.9	18.4	262	24
95278	1				M	10	30	E	6.8	1.1	16.2	335	15
95279	1				M	10	10	G	3.4	0.1	2.9	226	37
95280	1				M	10	13	D	5.4	1.1	20.4	239	14
95281	1				M	10	11	C	7.2	0.6	8.3	265	27
95283	1				M	12	12	E	4.4	1	22.7	274	57
95284	1				M	13	17	E	5.8	0.6	10.3	282	35
95286	1				M	10	10	H	3	0.1	3.3	216	15
95287	1				M	10	10	F	4.6	0.5	10.9	215	85
95288	1				M	14	14	E	6.1	0.4	6.6	239	36
95289	1				M	10	10	F	4.9	0.4	8.2	249	28
95293	1				M	11	11	F	4.8	0.3	6.3	178	33
95296	1				M	10	10	C	6.2	0.7	11.3	352	18
95297	1				M	11	11	J	4	0.6	15	240	59
95298	2	1			M	12	13	B	4.3	0.6	14	226	30
95302	1				M	13	30	E	4.5	0.7	15.6	248	33
95303	1				M	10	10	B	6	0.7	11.7	259	12
95305	1				M	13	13	J	3.2	0.4	12.5	238	40
95307	1				M	13	13	E	4	0.7	17.5	168	52
95308	1				M	10	30	F	3.5	0.5	14.3	249	28
95310	1				M	10	12	F	7.2	1	13.9	264	17
95312	1				M	15	15	D	6.9	0.9	13	213	27
95313	1				M	10	20	H	5.7	0.5	8.8	240	26
95315	1				M	10	10	G	4.9	0.7	14.3	214	16
95316	1				XL	14	14	D	6.7	1	14.9	351	41
95318	1				XL	10	30	H	4.1	1.1	26.8	291	21
95319	1				M	10	19	H	4.9	0.7	14.3	306	8
95321	1				XL	10	11	I	4.1	0.7	17.1	355	35
95323	1				M	10	14	B	4.5	0.6	13.3	177	37
95324	1				M	12	14	B	6.5	0.8	12.3	288	16
95325	1				M	10	10	H	6.5	1.4	21.5	274	37
95326	1				M	12	30	B	10.1	1.5	14.9	350	53
95328	1				M	12	12	J	4.6	0.5	10.9	177	111
95329	1				M	12	12	E	3.9	0.6	15.4	218	20
95330	3			2			0	G
95332	1				XL	10	12	A	5	1.2	24	254	62
95333	1				M	12	12	E	4.3	0.7	16.3	138	74
95334	1				XL	12	13	B	3.2	0.7	21.9	276	34
95337	1				M	10	15	D	5.5	0.5	9.1	263	37
95338	1				XL	11	13	I	5.3	0.9	17	344	48
95342	1				M	12	12	E	5.7	0.3	5.3	212	26
95345	1				M	10	10	G	5.1	0.5	9.8	242	37
95346	1				M	10	20	H	3.2	0.9	28.1	236	16
95348	1				M	10	10	D	5.6	0.5	8.9	330	20
95349	4		3				0	YY
95350	1				XL	10	10	G	3.4	0.4	11.8	226	58
95351	1				M	10	20	C	6.6	1.9	28.8	339	34
95352	1				M	11	11	B	3.7	0.7	18.9	278	27
95353	1				M	11	14	G	6.4	1.2	18.7	295	37
95355	1				M	10	10	D	4.1	0.8	19.5	232	43
95356	1				M	10	13	J	5.1	0.3	5.9	270	28
95357	1				XL	10	10	A	11.4	3	26.3	305	16
95358	1				XL	10	11	C	10	1.2	12	363	35
95360	1				M	11	12	F	4.6	0.8	17.4	267	49
95361	1				XL	10	30	B	5.2	1.1	21.2	317	40
95362	1				M	10	12	H	3.2	0.8	25	215	55
95364	1				M	10	11	F	3.8	0.2	5.3	250	29
95366	1				XL	10	15	H	5	0.7	14	325	34
95367	1				XL	10	20	B	4.5	0.4	8.9	266	56
95369	1				M	10	10	D	4.7	0.3	6.4	210	50
95372	1				XL	15	30	E	8	1.1	13.8	337	42
95373	1				M	10	16	I	3	0.2	6.7	202	19
95374	1				M	10	11	F	3.8	0.3	7.9	142	59
95375	1				M	10	11	H	4.9	0.8	16.3	246	49
95377	1				XL	20	30	E	7.3	1.8	24.7	347	45
95378	1				M	10	11	H	6.5	1.5	23.1	189	15
95379	1				M	10	10	D	5.2	0.1	1.9	186	28
95380	1				M	13	13	D	3.5	0.4	11.4	207	37
95381	1				M	10	10	F	3.2	0.4	12.5	156	63
95382	1				M	11	12	F	5.5	0.5	9.1	273	49
95385	1				M	10	14	B	3.8	0.5	13.2	211	59
95387	1				XL	11	13	B	4.8	0.5	10.4	322	53
95388	1				XL	11	17	B	5.4	0.9	16.7	100	0
95389	1				M	10	10	G	6.1	0.7	11.5	297	136
95391	1				M	15	15	E	3.5	0.2	5.7	265	31
95392	1				XL	10	12	G	4.5	1.3	28.9	221	42
95393	1				XL	12	17	E	3.1	0.7	22.6	264	35
95394	1				XL	10	12	D	4.1	0.6	14.6	281	53
95395	3			2			0	YY
95396	1				M	11	12	F	4.5	1	22.2	220	46
95397	3			2			0	B
95399	1				M	10	10	C	4.7	1.1	23.4	227	101
95401	2	2			M		18	J		0
95402	2	1			M	10	11	G	3.7	0.6	16.2	214	22
95403	2	1			M	18	20	J	3.7	0.9	24.3	255	44
95405	1				M	11	16	F	11.9	1.1	9.2	298	15
95406	1				M	10	10	C	9	1.5	16.7	246	20
95410	1				M	12	12	B	4.1	0.9	22	224	77
95411	2	2			XL	9	30	A	24.7	31.3	126.7	340	27
95412	1				M	11	14	J	4.2	0.3	7.1	264	22
95413	1				M	16	20	B	14.3	3.4	23.8	297	59
95414	1				M	10	15	H	6.5	0.6	9.2	308	24
95415	1				M	10	10	D	3.6	0.1	2.8	165	62
95416	1				M	12	12	J	5.5	0.7	12.7	136	45
95417	1				XL	10	10	G	6.3	0.4	6.3	338	55
95418	1				M	10	13	G	4.3	0.3	7	229	24
95419	1				XL	14	20	E	5.2	0.9	17.3	270	67
95420	1				M	10	10	I	4.5	1	22.2	234	39
95421	1				XL	10	14	C	6	0.7	11.7	225	18
95422	1				M	11	16	F	2.4	0.5	20.8	230	24
95423	1				M	11	14	D	5.5	1.2	21.8	273	33
95424	1				XL	10	11	H	7.2	2	27.8	215	166
95425	1				M	17	17	J	5.9	0.6	10.2	213	57
95427	1				XL	14	30	A	7.8	1.3	16.7	224	70
95429	1				M	10	10	G	4.8	0.7	14.6	207	7
95431	2	2			XL	3	30	F	12.7	1.4	11	400	19
95432	1				XL	14	15	E	6	0.8	13.3	288	21
95434	1				M	14	20	B	8.8	1.1	12.5	290	29
95435	1				M	10	10	D	5	0.6	12	252	26
95436	1				M	10	10	G	3	0.4	13.3	253	24
95437	1				XL	10	11	F	3.3	0.3	9.1	342	63
95442	1				XL	11	13	B	5.7	1.3	22.8	100	10
95444	1				M	10	11	H	4.6	0.6	13	204	71
95445	1				M	11	12	D	3.9	0.8	20.5	217	66
95446	1				XL	15	17	F	4.4	0.8	18.2	310	63
95447	1				XL	30	30	D	12	2.6	21.7	294	67
95448	1				XL	11	13	B	4.4	0.5	11.4	334	28
95449	1				M	10	10	C	5.9	0.5	8.5	303	8
95450	1				M	12	14	J	5.3	0.4	7.5	237	65
95452	1				XL	19	20	E	9.8	1.7	17.3	400	2
95453	1				M	13	13	J	7.1	0.6	8.5	313	30
95454	1				XL	12	12	J	3.3	0.3	9.1	331	97
95455	1				M	10	11	H	5.5	0.5	9.1	329	23
95457	1				M	10	19	J	5.3	0.8	15.1	269	25
95459	1				M	10	11	C	4.1	0.4	9.8	281	49
95463	1				M	17	17	J	9.8	0.5	5.1	315	31
95465	1				XL	10	11	D	3.8	0.3	7.9	264	77
95466	1				M	10	12	H	6.3	0.3	4.8	311	44
95467	1				M	10	11	G	5.9	0.8	13.6	265	22
95468	1				M	10	18	G	3.4	0.3	8.8	254	46
95469	1				M	10	10	I	8.1	1.6	19.8	248	18
95471	1				M	10	20	F	5.8	0.8	13.8	228	48
95472	1				M	11	11	H	4.9	0.9	18.4	230	62
95473	1				M	20	20	E	6.4	0.7	10.9	198	39
95474	1				XL	10	11	F	4.8	0.7	14.6	275	73
95477	1				M	10	10	G	5.1	0.6	11.8	177	22
95479	1				M	12	12	E	6.2	0.7	11.3	155	30
95480	1				M	10	12	F	7.1	0.8	11.3	298	25
95481	1				M	15	15	E	6.5	0.7	10.8	126	56
95482	4		2				0	YY
95484	1				M	10	11	D	4.6	0.4	8.7	202	66
95485	1				M	10	10	A	5.6	0.6	10.7	230	16
95486	1				M	11	11	D	3.2	0.2	6.3	217	57
95487	1				M	10	10	D	3.6	0.7	19.4	183	34
95488	3			1			0	YY
95490	1				M	10	10	J	4	0.4	10	167	19
95492	2	3			XL	10	30	G	8.6	5.8	67.4	287	47
95493	1				M	10	11	H	7.4	1.5	20.3	242	37
95494	3			1			0	YY
95495	1				M	10	10	G	5.8	0.3	5.2	282	15
95499	1				M	11	13	F	5.3	0.3	5.7	265	22
95500	4		2				0	YY
95501	1				XL	10	10	G	3.6	0.2	5.6	244	63
95503	1				XL	10	30	F	6.4	1	15.6	391	51
95504	1				XL	10	20	G	8.9	1.3	14.6	311	30
95505	1				M	11	11	F	5.2	1.2	23.1	206	27
95506	1				M	10	10	C	5	0.4	8	373	30
95508	2	2					0	F
95509	1				M	10	17	D	3.5	0.9	25.7	275	53
95510	1				M	10	11	E	5.4	0.2	3.7	274	27
95514	1				M	10	10	G	5.8	0.3	5.2	274	12
95515	1				XL	10	20	J	12.1	3	24.8	319	36
95516	1				M	11	20	B	5.4	0.6	11.1	241	48
95518	1				M	10	10	G	4.5	0.3	6.7	395	10
95519	1				M	11	11	A	5.9	0.8	13.6	246	27
95521	1				M	15	16	F	3.2	0.3	9.4	258	28
95522	1				M	10	10	G	4.3	0.6	14	247	47
95524	1				M	10	19	H	3.4	0.3	8.8	131	29
95525	1				M	10	10	H	5.6	1.2	21.4	219	70
95526	4		2				0	YY
95527	2	1			M	11	11	B	48	1.6	3.3	176	26
95528	1				M	12	20	B	4	0.2	5	282	55
95531	1				M	10	30	C	5.3	1.1	20.8	237	20
95533	1				M	10	10	D	4.2	0.5	11.9	201	31
95534	1				M	10	10	I	4.6	0.3	6.5	270	37
95535	1				XL	12	30	E	9	1.9	21.1	382	23
95537	1				M	10	10	F	6.9	0.5	7.2	338	23
95539	1				M	10	10	C	5	0.1	2	219	10
95540	1				M	10	11	H	7	0.8	11.4	312	32
95541	1				XL	11	30	B	6	1.4	23.3	251	34
95542	1				M	10	10	H	4.6	0.5	10.9	228	28
95543	1				M	12	12	J	2.3	0.1	4.3	234	24
95544	1				XL	10	10	C	5.5	0.7	12.7	356	58
95545	2	1			M	10	11	I	5.4	0.5	9.3	191	21
95546	1				M	14	14	J	5.3	0.5	9.4	198	42
95547	1				XL	10	10	G	17.2	0.8	4.7	224	22
95548	1				M	10	10	G	3.8	0.4	10.5	237	55
95549	1				XL	14	15	B	10	1.7	17	337	41
95550	1				XL	11	11	I	4.8	0.3	6.3	373	46
95551	1				M	15	15	E	4.9	0.6	12.2	230	31
95553	1				M	10	10	D	5.1	0.3	5.9	398	47
95555	1				XL	10	10	G	5.6	0.3	5.4	396	18
95556	1				M	10	10	F	5	0.6	12	247	53
95557	4		1				0	YY
95559	1				M	10	10	G	3.9	0.6	15.4	294	43
95561	1				XL	10	13	C	4.2	0.4	9.5	374	24
95563	1				M	13	15	J	2.7	0.2	7.4	240	45
95565	2	1			M	14	14	E	5.8	0.8	13.8	322	32
95566	1				XL	10	10	G	3.7	0.8	21.6	346	26
95568	3			1			0	YY
95569	1				M	10	30	H	5.3	0.6	11.3	234	53
95571	1				M	15	30	E	5.2	1	19.2	249	45
95572	1				M	10	16	D	4.4	0.9	20.5	273	26
95573	1				M	20	20	E	13.7	3.5	25.5	210	60
95574	1				XL	10	20	H	3.5	0.5	14.3	305	46
95575	1				M	14	30	E	8.6	1.3	15.1	194	47
95576	1				M	10	10	G	4	0.3	7.5	250	33
95577	1				M	10	10	G	4.5	0.4	8.9	241	16
95578	1				M	16	16	E	5.2	0.8	15.4	191	33
95579	4		3				0	YY
95581	1				M	10	20	D	4.9	1	20.4	231	68
95582	3			1			0	YY
95583	1				M	16	16	E	6.5	1.1	16.9	371	27
95585	1				M	10	30	H	3	0.3	10	229	38
95586	1				M	11	16	H	5.8	0.7	12.1	272	70
95587	2	3			XL	10	11	D	19.6	10.3	52.6	400	0
95588	1				M	10	10	B	5.4	0.6	11.1	121	33
95589	1				M	10	10	J	2.7	0.4	14.8	260	16
95590	1				M	12	14	F	5.7	0.7	12.3	305	43
95591	3			1			0	J
95592	1				M	13	13	J	5.2	0.7	13.5	353	17
95593	1				M	10	10	G	4.7	0.7	14.9	358	19
95594	1				M	13	19	E	5.8	1.1	19	350	46
95595	2	1			XL	10	20	I	5.6	1.2	21.4	337	47
95596	2	1			M	12	12	B	4.6	0.4	8.7	294	34
95597	2	3			M	10	30	G	5.6	2.1	37.5	297	30
95598	1				M	11	11	D	3.8	0.8	21.1	240	24
95599	1				M	10	12	F	4.6	0.4	8.7	229	21
95600	1				M	14	14	F	12.1	2.3	19	215	146
95601	1				XL	12	20	B	5.9	1	16.9	400	8
95602	1				XL	10	10	C	2.9	0.2	6.9	297	45
95604	1				M	30	30	J	6	1	16.7	188	26
95606	4		2				0	YY
95607	1				M	14	15	E	6.1	0.9	14.8	221	33
95608	1				M	12	12	E	4.4	0.4	9.1	204	56
95609	1				M	10	20	H	5.7	0.5	8.8	276	22
95610	1				M	15	15	J	4.4	0.6	13.6	254	18
95611	1				M	10	10	D	4	0.1	2.5	221	15
95612	1				M	10	30	F	3.8	0.7	18.4	231	30
95615	1				M	10	10	G	4.6	0.3	6.5	243	33
95616	1				M	13	20	E	2.8	0.3	10.7	213	14
95617	1				XL	12	15	E	4.1	0.9	22	229	116
95618	1				M	16	18	J	5.2	0.8	15.4	262	76
95619	1				M	13	13	E	4.2	0.2	4.8	170	25
95621	1				M	13	13	E	5.3	0.4	7.5	256	81
95622	1				M	12	13	B	4.5	0.6	13.3	206	22
95623	1				M	10	10	I	3.6	0.4	11.1	310	21
95625	1				M	10	11	D	4.4	0.6	13.6	235	17
95626	2	2			XL	4	30	E	6.2	3.2	51.6	400	11
95628	1				M	11	12	B	5.5	1.2	21.8	294	32
95629	4		3				0	YY
95630	1				XL	10	30	G	4.9	0.6	12.2	298	22
95631	1				M	11	12	H	4.5	1	22.2	190	68
95633	1				M	20	30	D	9.1	2.2	24.2	331	45
95634	1				M	10	10	C	4.8	0.7	14.6	191	17
95636	1				M	16	17	A	4.2	0.7	16.7	309	29
95637	1				XL	12	12	E	6.1	1.3	21.3	400	20
95638	1				M	12	12	J	4.1	0.4	9.8	245	64
95639	1				M	15	16	J	2.8	0.5	17.9	190	38
95640	1				M	10	10	A	6	0.8	13.3	215	34
95641	2	2			XL	2	30	G	18.1	0.8	4.4	400	0
95642	1				XL	11	20	D	3.8	0.7	18.4	295	42
95643	1				M	10	10	I	3.8	0.6	15.8	155	50
95644	1				M	10	12	D	5.2	0.4	7.7	280	30
95645	1				M	16	16	E	6	1.1	18.3	339	13
95648	1				M	13	13	J	5	0.2	4	334	23
95649	1				M	10	30	H	7.3	1.9	26	335	14
95651	1				M	10	30	C	6.1	0.9	14.8	278	52
95652	1				M	10	10	B	3.1	0.4	12.9	234	24
95654	1				XL	10	12	G	3.2	0.4	12.5	287	54
95655	1				XL	12	19	B	4.5	0.3	6.7	292	35
95656	1				M	10	12	F	9	1	11.1	271	36
95657	1				M	11	13	F	5.3	0.6	11.3	211	57
95658	1				M	11	11	D	5.4	0.8	14.8	220	32
95659	1				M	10	11	F	3.8	0.6	15.8	217	53
95662	1				M	12	30	F	3.1	0.5	16.1	223	50
95663	1				M	13	20	J	4.7	1.1	23.4	347	28
95664	1				M	10	10	J	7	0.8	11.4	266	23
95665	1				M	10	10	D	4	0.2	5	297	73
95666	1				XL	11	12	F	13.7	2.4	17.5	343	37
95668	1				M	10	10	D	5.4	0.4	7.4	316	26
95669	1				M	17	20	E	3.7	1	27	227	55
95671	1				M	10	11	C	3.3	0.8	24.2	296	31
95672	1				M	10	12	F	6.4	1.2	18.7	365	32
95673	1				M	10	10	H	5.6	1	17.9	253	38
95674	1				XL	10	10	C	3.8	0.6	15.8	318	49
95675	1				XL	14	14	E	8.8	1	11.4	353	49
95676	1				M	10	11	H	4.1	0.3	7.3	299	31
95678	1				M	11	14	F	7.4	1.3	17.6	252	61
95679	1				M	10	10	H	4.4	0.6	13.6	140	34
95680	1				M	10	20	H	4.2	0.5	11.9	251	36
95681	1				M	10	16	G	3	0.3	10	352	53
95684	1				M	15	18	E	3.8	0.5	13.2	213	37
95685	1				XL	13	13	E	6.8	1.3	19.1	375	23
95686	1				XL	12	12	B	2.6	0.3	11.5	111	45
95687	1				M	10	10	G	9.5	0.5	5.3	185	25
95689	1				M	10	12	H	6.8	0.5	7.4	252	18
95690	1				XL	10	11	C	3.6	0	0	392	18
95692	1				M	10	10	G	3.7	0.2	5.4	205	46
95694	1				M	10	10	H	3.9	0.5	12.8	228	26
95696	1				M	12	15	B	6.4	0.6	9.4	220	35
95698	4		2				0	YY
95699	1				M	10	10	H	5.9	0.7	11.9	175	46
95700	1				M	10	10	C	7	0.7	10	295	52
95702	1				M	12	13	B	4.6	1.1	23.9	159	35
95703	3			1			0	YY
95704	1				M	10	10	F	4.6	0.6	13	298	30
95705	1				M	10	11	C	5.2	0.8	15.4	226	22
95708	1				M	10	13	H	4.5	0.8	17.8	314	18
95710	1				XL	10	10	F	14.2	2.1	14.8	374	22
95711	1				M	14	14	E	7	0.8	11.4	309	32
95712	2	1			M	10	10	F	4.2	0.2	4.8	212	36
95713	1				M	14	20	E	11.7	1	8.5	322	53
95714	1				XL	10	16	H	17.3	4.6	26.6	377	20
95715	1				M	10	17	G	3.7	0.5	13.5	198	89
95716	1				M	14	17	E	4.8	0.9	18.8	214	55
95717	1				M	17	19	E	4.6	0.8	17.4	315	43
95718	1				M	20	20	E	7.8	1.3	16.7	268	51
95719	1				M	18	19	E	6.2	1.3	21	303	23
95720	1				M	10	15	G	3.1	0.5	16.1	232	35
95721	1				M	11	18	B	5.9	0.6	10.2	220	34
95722	1				M	10	15	H	5.9	1.3	22	311	23
95723	1				XL	13	13	J	4.9	0.8	16.3	293	13
95725	1				XL	10	20	D	4.9	1	20.4	374	17
95726	1				M	10	13	C	2.7	0.4	14.8	194	26
95727	1				M	10	10	D	5.1	0.2	3.9	293	57
95729	2	3			XL	10	20	D	5.3	3.9	73.6	345	47
95731	2	1			M	10	10	J	3.4	0.1	2.9	218	23
95732	1				M	10	11	I	5.7	0.9	15.8	228	41
95733	1				M	10	12	C	4.7	0.6	12.8	188	37
95734	1				M	12	20	D	5.1	0.8	15.7	270	26
95736	1				M	10	10	G	4.6	1	21.7	278	19
95738	2	1			XL	10	11	I	7	0.5	7.1	266	22
95741	1				M	10	10	B	6.1	0.9	14.8	233	96
95743	1				M	12	13	B	4.3	0.8	18.6	240	24
95744	1				M	10	10	G	3.5	0.6	17.1	211	39
95745	1				M	11	12	B	4.2	0.4	9.5	183	43
95748	1				XL	10	17	H	4.2	0.8	19	182	19
95752	1				M	10	16	H	3.5	0.3	8.6	220	23
95754	1				XL	10	10	F	8.7	1.3	14.9	364	54
95755	4		2				0	YY
95756	1				M	12	15	F	5.8	0.6	10.3	214	56
95757	1				M	10	10	G	4.9	0.3	6.1	327	40
95758	1				M	12	17	J	6.2	0.5	8.1	204	19
95759	1				XL	12	13	D	5.1	0.9	17.6	251	43
95760	1				M	12	12	D	4.4	0.6	13.6	270	35
95761	1				M	13	13	J	4.4	0.6	13.6	205	31
95762	1				M	12	20	F	4.5	0.4	8.9	279	36
95763	1				XL	15	17	E	4.4	0.4	9.1	358	67
95765	1				M	11	11	A	6.7	0.9	13.4	288	21
95766	1				M	10	10	I	4.4	0.3	6.8	268	42
95767	1				XL	11	19	I	12.5	2.3	18.4	400	13
95768	1				M	12	12	A	5.3	0.9	17	184	88
95769	1				XL	10	18	I	2.9	0.1	3.4	185	93
95770	2	2			XL		30	F		0
95771	1				XL	12	16	J	2.3	0.2	8.7	300	46
95772	1				M	10	10	I	4.6	0.4	8.7	323	23
95773	3			2			0	F
95775	1				M	14	15	J	3.2	0.6	18.7	238	54
95776	1				M	10	10	H	5.9	0.6	10.2	193	17
95777	1				M	10	30	H	5.4	1	18.5	291	60
95778	1				M	13	13	J	3.6	0.5	13.9	205	58
95780	1				M	11	20	H	14.8	3.3	22.3	277	145
95782	1				M	10	10	G	4.8	0.6	12.5	186	34
95783	1				M	10	10	C	4.1	0.4	9.8	232	68
95785	1				XL	10	10	G	6	1.2	20	192	106
95787	1				XL	10	30	H	5.2	1.5	28.8	355	48
95788	1				M	10	14	F	4.3	0.2	4.7	190	23
95789	1				M	10	20	I	5.4	0.8	14.8	285	48
95791	1				M	13	15	J	5.5	0.6	10.9	252	36
95792	1				M	12	12	B	6.6	0.7	10.6	227	42
95793	1				M	11	13	D	4.2	0.6	14.3	208	55
95794	1				M	10	11	F	4.1	1	24.4	219	53
95798	1				XL	10	20	D	4.4	0.9	20.5	290	69
95799	1				M	10	10	D	4.1	0.5	12.2	166	45
95802	1				M	10	15	D	4.3	1	23.3	231	33
95803	1				M	10	10	C	5.6	0.6	10.7	301	43
95807	1				XL	10	18	C	3.6	0.9	25	255	56
95808	1				M	10	10	G	2.1	0.2	9.5	195	53
95809	1				M	19	20	J	75	7.3	9.7	228	41
95811	1				M	11	16	E	3.2	0.7	21.9	228	74
95812	1				M	10	10	C	5	0.6	12	222	52
95813	1				M	10	10	H	6.2	1.7	27.4	231	30
95814	1				M	10	15	F	8.2	1.1	13.4	254	28
95816	1				M	10	20	H	6.2	0.8	12.9	202	28
95817	1				M	13	13	B	5.7	0.7	12.3	159	56
95818	2	1			M	12	15	B	4.2	0.3	7.1	133	53
95819	1				XL	11	12	E	6	0.4	6.7	400	9
95820	2	1			XL	12	12	B	5	0.5	10	343	21
95821	1				M	10	10	C	6.4	0.6	9.4	383	38
95822	1				M	15	15	E	4.5	1	22.2	291	43
95824	1				XL	10	11	F	6.9	1.7	24.6	356	54
95825	1				XL	10	11	G	3.5	0.4	11.4	267	38
95827	1				M	10	10	I	6.7	0.6	9	319	25
95828	2	1			XL	14	15	F	4	0.9	22.5	234	35
95829	1				M	10	10	C	3.4	0.3	8.8	326	14
95831	1				M	13	16	E	4.4	0.5	11.4	293	24
95833	1				M	14	15	J	6.2	0.6	9.7	295	23
95834	1				M	10	10	H	4.9	1.2	24.5	239	59
95835	1				M	10	10	A	4.3	0.3	7	352	31
95836	1				M	10	12	H	7.6	1.6	21.1	272	17
95838	2	2			XL	4	30	F	17.4	5.9	33.9	317	22
95839	1				M	10	15	C	7.2	1.6	22.2	262	39
95841	1				M	13	13	B	6	0.5	8.3	297	40
95843	1				M	10	13	G	3.8	0.3	7.9	270	26
95844	1				M	10	12	G	2.9	0.3	10.3	223	25
95846	3			2			0	C
95848	1				M	10	11	D	4.4	0.8	18.2	270	33
95849	1				M	10	11	D	4	0.4	10	123	31
95850	1				XL	10	10	C	4.2	0.4	9.5	364	24
95851	1				M	11	11	E	4.5	0.7	15.6	280	56
95853	2	1			XL	10	10	G	4	0.3	7.5	179	43
95854	1				M	20	30	J	6	1	16.7	292	46
95855	3			1			0	YY
95857	3			2			0	G
95858	1				XL	11	11	D	6	0.8	13.3	214	39
95859	1				M	10	11	F	3.9	0.3	7.7	261	60
95860	1				M	15	15	E	5.6	1	17.9	218	29
95862	1				M	10	13	G	4.4	1.2	27.3	100	0
95863	2	1			M	10	30	H	3.4	1	29.4	196	13
95864	1				M	11	11	D	5.9	0.3	5.1	233	26
95865	1				M	10	20	F	5.5	1.1	20	281	38
95866	1				XL	10	30	B	4.8	0.9	18.8	235	42
95867	1				XL	10	17	H	10	2.4	24	349	34
95868	1				M	11	30	E	3	0.4	13.3	323	78
95869	1				M	11	11	F	5	0.5	10	281	28
95870	1				XL	10	11	C	3.1	0.6	19.4	272	58
95873	1				M	10	12	I	8.1	0.9	11.1	276	21
95874	1				M	10	20	F	7.5	2.1	28	284	59
95875	1				XL	14	20	D	3.9	0.5	12.8	295	51
95877	1				M	11	11	D	7.5	0.8	10.7	237	30
95879	1				M	11	11	J	4.2	0.2	4.8	184	52
95880	1				M	10	10	F	11.1	1.2	10.8	303	45
95881	1				M	10	10	G	5	0.3	6	218	41
95882	2	3			M	20	30	J	7.8	2.7	34.6	220	69
95883	1				XL	10	12	B	6.1	1	16.4	199	158
95886	1				M	10	10	C	6.1	0.8	13.1	314	21
95889	1				M	10	11	D	3.7	0.4	10.8	246	31
95891	3			2			0	C
95892	1				M	10	10	F	5.6	0.3	5.4	268	32
95895	1				M	11	11	A	3.7	0.3	8.1	243	78
95896	1				M	12	12	F	6.1	0.9	14.8	175	30
95898	1				M	10	15	A	4.2	0.5	11.9	300	81
95899	1				M	12	12	C	5.3	1.3	24.5	293	27
95900	1				M	10	10	C	3.3	0.8	24.2	243	45
95902	1				M	10	14	H	3.8	0.5	13.2	245	33
95903	1				M	13	13	E	4.6	0.3	6.5	233	36
95904	1				M	12	20	H	3.4	1	29.4	230	31
95906	1				M	13	13	E	5.4	0.7	13	175	29
95907	3			2			0	YY
95908	1				XL	11	11	A	8	0.6	7.5	328	78
95910	1				M	12	12	B	5.8	0.4	6.9	316	24
95911	1				M	15	16	E	3.2	0.5	15.6	186	99
95912	1				M	13	13	J	4.8	0.5	10.4	234	47
95913	2	3			M	10	30	H	4.3	1.3	30.2	211	12
95914	1				XL	11	12	B	7.8	0.8	10.3	302	49
95915	1				XL	12	12	E	6.6	0.8	12.1	389	33
95917	1				XL	16	20	J	4.1	0.6	14.6	170	47
95919	2	2			XL	3	15	E	61	11	18	289	22
95922	1				M	11	11	B	5.6	1.3	23.2	216	33
95924	1				XL	13	30	E	9.5	1.2	12.6	310	52
95926	1				M	10	13	D	5.2	1	19.2	109	29
95927	1				M	10	11	I	4.1	0.3	7.3	196	29
95928	1				M	12	12	J	4.1	0.5	12.2	284	26
95931	2	3			XL	10	10	G	4.8	1.6	33.3	275	55
95933	1				XL	10	12	F	7.6	0.4	5.3	290	24
95934	4		2				0	YY
95935	2	1			M	10	10	F	8.6	1.1	12.8	307	29
95936	1				XL	10	10	G	4.1	0.3	7.3	320	34
95939	1				M	10	10	I	5.5	0.8	14.5	300	59
95944	1				XL	10	17	B	10.5	2.5	23.8	400	0
95945	1				XL	10	14	C	4.6	0.8	17.4	244	49
95948	1				M	11	11	J	4.5	0.6	13.3	249	23
95950	1				M	18	18	E	4.6	0.8	17.4	273	40
95951	1				M	10	13	D	4.8	0.7	14.6	238	26
95952	1				M	12	20	E	2.8	0.2	7.1	244	48
95953	1				M	10	18	H	6.1	0.6	9.8	150	16
95955	1				XL	10	12	D	5.5	0.4	7.3	248	96
95956	1				XL	10	10	F	3.8	0.2	5.3	325	52
95958	1				M	11	16	B	4.6	0.4	8.7	259	12
95959	1				M	10	10	H	6.5	0.6	9.2	174	22
95962	2	3			XL	10	30	D	10.7	4.7	43.9	340	30
95964	1				M	17	20	J	4.8	0.7	14.6	247	26
95966	2	2			XL		20	G
95968	1				M	10	13	H	3.5	0.2	5.7	190	16
95969	1				XL	10	10	B	6.9	1.1	15.9	383	43
95971	1				XL	17	30	J	13.8	3.6	26.1	398	42
95973	1				M	10	10	D	4.6	0.3	6.5	218	14
95976	1				M	10	30	I	5.6	1	17.9	247	15
95977	1				M	10	10	H	6.8	0.2	2.9	338	36
95978	1				M	10	10	D	6.5	0.4	6.2	301	37
95979	1				M	10	10	C	4.9	0.3	6.1	220	65
95981	2	2			XL	8	30	D	73.5	62.5	85	244	45
95983	3			2			0	D
95985	1				XL	10	10	A	4.9	0.7	14.3	323	80
95986	1				M	15	15	E	6.2	1.1	17.7	303	23
95987	4		1				0	G
95988	1				XL	14	30	B	4.6	0.9	19.6	331	50
95989	1				M	11	20	A	4.2	0.7	16.7	211	25
95990	1				M	10	10	D	2.9	0.4	13.8	202	20
95991	1				M	13	13	D	4.9	0.5	10.2	313	13
95992	1				XL	11	30	D	30.7	6.7	21.8	286	69
95993	1				M	11	12	J	5	0.4	8	278	55
95995	4		3				0	H
95996	1				XL	11	20	F	4.7	0.5	10.6	330	45
95997	1				M	15	16	J	4	0.7	17.5	281	47
95998	1				XL	15	16	E	3.7	0.6	16.2	370	48
95999	1				M	10	10	C	4.6	0.4	8.7	107	53
96000	1				M	10	16	H	3.8	0.2	5.3	225	93
96001	1				XL	12	15	E	12.8	2.6	20.3	367	32
96002	3			1			0	YY
96003	1				M	17	17	J	4.9	0.3	6.1	232	39
96004	1				M	10	10	A	4.5	0.4	8.9	187	37
96005	1				M	11	11	D	4.6	1.1	23.9	205	49
96006	3			1			0	YY
96008	1				M	11	20	F	6	1.4	23.3	225	47
96010	1				M	11	11	F	4.9	0.1	2	145	61
96011	1				M	10	10	G	3.1	0.4	12.9	240	43
96012	1				XL	10	20	H	6	0.7	11.7	298	29
96013	2	1			M	12	14	F	7.4	1.2	16.2	266	37
96014	1				M	10	13	H	2.8	0.3	10.7	236	108
96016	1				M	10	30	H	7.8	0.9	11.5	289	28
96017	1				M	10	11	D	4.5	0.8	17.8	273	46
96018	1				M	12	12	B	5.3	0.6	11.3	222	20
96019	3			2			0	E
96020	3			2			0	I
96022	1				M	12	14	J	6.2	0.7	11.3	352	44
96023	1				XL	14	30	F	4	0.8	20	283	47
96025	1				M	10	15	D	4.3	0.4	9.3	276	27
96027	1				M	10	10	G	3.8	0.9	23.7	210	17
96029	1				M	14	14	E	5.8	0.7	12.1	341	35
96030	1				XL	13	30	E	3.8	0.4	10.5	284	43
96031	1				M	10	10	C	2.8	0.3	10.7	186	27
96033	1				XL	11	11	F	5.1	0.4	7.8	183	41
96034	1				M	10	10	H	5.1	0.3	5.9	236	20
96035	1				M	10	11	F	4.5	0.2	4.4	197	45
96036	1				M	10	20	B	5.5	0.8	14.5	234	26
96037	2	2			XL	2	30	E	13.4	2.7	20.1	396	4
96038	1				M	11	11	J	8	1.1	13.8	350	22
96041	1				M	10	10	G	5.7	0.4	7	218	52
96044	1				XL	10	10	C	6.9	0.5	7.2	348	78
96048	1				M	10	10	I	3.2	0.2	6.3	159	15
96049	1				M	12	14	A	4.2	0.7	16.7	238	32
96050	1				M	13	20	B	5.5	1	18.2	265	28
96052	1				M	10	10	C	4.9	0.5	10.2	157	46
96056	1				M	10	12	D	6.2	1.3	21	239	46
96061	1				M	15	15	E	6.4	0.5	7.8	308	47
96063	1				M	15	15	E	5.3	1.3	24.5	158	48
96064	1				M	16	16	E	4.7	0.6	12.8	209	28
96065	1				M	18	18	D	6.5	1.3	20	275	99
96066	1				M	13	13	E	8.4	0.6	7.1	305	20
96067	1				XL	12	30	I	5.1	1.3	25.5	301	44
96068	1				M	11	16	J	4.8	0.3	6.3	194	51
96070	1				M	10	12	I	6.1	0.7	11.5	251	27
96071	2	1			M	10	11	F	3.5	0.7	20	152	30
96074	1				XL	10	30	F	3.3	0.6	18.2	218	18
96077	2	1			M	14	17	J	4.4	0.5	11.4	244	56
96078	1				XL	10	16	H	6.7	0.3	4.5	362	40
96079	1				M	10	13	H	9.2	0.9	9.8	329	21
96082	1				XL	10	16	D	3.6	0.2	5.6	281	33
96083	1				M	11	30	F	4.4	0.7	15.9	232	89
96084	1				XL	10	11	F	18.9	3.6	19	316	63
96085	1				M	10	10	F	7.9	0.7	8.9	240	38
96086	1				XL	12	16	B	4	0.7	17.5	364	43
96087	1				M	11	11	D	2.9	0.5	17.2	239	12
96088	1				M	10	10	I	5.6	0.6	10.7	285	51
96089	1				XL	14	15	I	20.4	5.4	26.5	309	17
96090	1				XL	10	10	G	5.1	1.4	27.5	369	43
96091	1				M	11	15	I	25.5	1.6	6.3	322	44
96092	1				M	10	14	F	6.1	0.4	6.6	170	40
96093	2	2			M		30	F		0
96094	1				XL	10	11	F	5	0.6	12	380	26
96096	2	2			XL	3	30	D	15.4	30.5	198.1	365	28
96097	1				M	10	10	G	7.1	0.8	11.3	184	26
96098	2	1			XL	10	11	C	4.5	0.6	13.3	304	37
96099	1				M	10	10	I	5	0.6	12	282	45
96100	1				M	13	20	I	4.5	1.2	26.7	267	26
96101	1				M	12	20	E	6.1	0.7	11.5	326	103
96103	2	2			M		20	G
96104	2	3			M	10	10	C	4.4	1.6	36.4	155	26
96105	1				M	14	20	J	3.3	0.4	12.1	178	31
96108	1				XL	13	20	E	3.6	0.2	5.6	329	13
96111	3			1			0	YY
96112	1				XL	12	12	B	5.3	0.8	15.1	331	21
96114	4		3				0	YY
96115	1				XL	10	30	C	4.5	0.4	8.9	248	58
96116	1				M	10	20	H	5.5	0.7	12.7	270	45
96117	1				M	10	20	F	5.5	0.6	10.9	313	34
96119	1				M	10	10	G	3.7	0.4	10.8	198	22
96120	1				M	10	10	H	8.9	0.2	2.2	207	57
96121	1				M	18	18	E	5.4	0.5	9.3	218	16
96122	1				M	10	20	H	5.1	0.3	5.9	240	27
96123	1				XL	11	14	C	4.9	1.4	28.6	253	51
96124	2	1			M	10	13	D	4.9	0.6	12.2	265	16
96125	1				M	14	16	E	4	0.6	15	173	24
96127	1				M	10	10	H	4.6	0.4	8.7	131	53
96128	1				M	10	10	G	5.7	0.4	7	217	21
96130	1				M	10	19	B	3.5	0.3	8.6	283	111
96132	1				M	20	20	D	5.5	0.9	16.4	244	49
96133	1				XL	10	10	C	8.8	1	11.4	368	26
96134	1				M	13	14	J	3.1	0.3	9.7	222	50
96135	1				M	10	10	D	5.3	0.8	15.1	283	22
96136	1				M	16	16	E	4.4	0.3	6.8	214	36
96137	1				M	13	20	E	7.6	1.1	14.5	371	41
96138	1				XL	11	20	D	4.7	0.8	17	362	63
96139	1				M	12	12	J	4	0.5	12.5	191	22
96140	1				M	12	12	J	5.3	0.4	7.5	258	19
96141	1				M	10	10	C	4.1	0.5	12.2	258	47
96143	1				M	11	11	A	5.3	0.1	1.9	367	17
96144	4		1				0	YY
96145	3			2			0	E
96147	1				M	10	10	D	4.3	0.4	9.3	257	30
96149	1				M	20	30	D	9.3	1.5	16.1	314	24
96150	1				M	14	14	B	7.6	0.8	10.5	368	41
96151	1				M	10	10	C	5.2	0.3	5.8	279	14
96152	1				M	10	16	C	4.5	0.4	8.9	321	14
96156	1				M	10	10	C	5.6	0.5	8.9	100	30
96158	1				XL	11	16	F	7.1	1.1	15.5	289	20
96159	1				XL	13	14	J	6.1	1	16.4	256	84
96160	1				M	10	10	G	3.5	0.2	5.7	273	22
96162	1				M	10	30	G	6.6	0.5	7.6	224	26
96163	1				M	16	16	E	9.3	0.9	9.7	231	49
96164	1				M	10	11	F	4.2	0.3	7.1	322	25
96165	2	2			XL	6	19	G	2.3	0.8	34.8	226	164
96168	1				M	10	10	D	5	1	20	208	45
96169	1				M	10	30	G	5.5	1.3	23.6	276	22
96170	1				M	10	11	G	32.8	7.4	22.6	281	59
96171	2	2			XL	7	12	G	4.5	0.5	11.1	215	69
96172	1				XL	19	20	J	3.5	0.3	8.6	325	22
96175	1				XL	10	10	G	3.2	0.5	15.6	147	118
96177	1				M	10	30	I	5.1	1	19.6	275	15
96178	1				M	10	12	G	6	0.9	15	283	55
96179	1				XL	10	11	D	6.6	0.3	4.5	334	42
96181	1				XL	12	15	F	3.2	0.8	25	155	106
96184	1				M	10	10	G	6.1	0.6	9.8	294	30
96185	1				XL	11	12	F	9.8	2.5	25.5	273	56
96186	1				XL	10	12	G	4.6	0.7	15.2	238	33
96188	1				M	10	11	C	7.6	0.8	10.5	294	18
96189	1				XL	13	19	J	33.3	9.4	28.2	319	87
96190	1				M	10	13	C	3.2	0.3	9.4	237	50
96191	1				XL	14	16	D	6.5	0.9	13.8	359	37
96192	1				M	10	10	D	5.3	0.7	13.2	155	103
96195	1				XL	11	11	D	5.5	0.5	9.1	316	62
96196	1				XL	10	10	G	8	1	12.5	376	50
96197	1				M	11	11	F	4	1.1	27.5	245	73
96198	1				M	12	12	B	3.2	0.5	15.6	170	22
96205	1				M	13	16	B	7.4	0.9	12.2	276	24
96210	2	3			XL	20	30	J	6.4	2.6	40.6	273	75
96211	1				M	16	20	E	4.9	0.9	18.4	279	31
96213	1				XL	14	14	J	4.9	1.1	22.4	258	26
96214	1				M	10	10	D	5.2	0.5	9.6	224	14
96216	1				M	10	10	H	4	0.7	17.5	207	26
96217	1				XL	12	12	B	4.8	0.7	14.6	251	48
96219	1				XL	13	30	E	3.8	0.5	13.2	293	40
96220	2	1			M	13	14	D	5.9	0.8	13.6	346	29
96221	1				XL	11	30	J	4.1	0.7	17.1	308	63
96222	1				M	10	10	G	4.6	0.5	10.9	247	56
96223	2	2			XL	9	30	A	8.6	2.1	24.4	400	0
96224	1				M	15	15	E	5.2	0.8	15.4	256	31
96226	1				M	11	17	F	4	0.9	22.5	230	73
96229	2	1			M	10	11	F	5.6	0.6	10.7	120	63
96230	1				XL	10	20	H	23.8	5.5	23.1	380	23
96233	1				M	12	12	J	6.8	1.1	16.2	205	40
96234	1				XL	11	12	I	6.4	1.3	20.3	332	17
96235	2	1			M	16	18	E	4.5	0.2	4.4	218	80
96236	1				M	10	10	D	4.9	0.2	4.1	247	4
96237	2	2			XL	4	30	J	8.7	2	23	379	62
96238	1				M	15	15	E	4.4	0.7	15.9	139	33
96239	1				M	10	10	D	3.3	0.3	9.1	258	24
96240	1				M	10	10	H	5.5	0.7	12.7	312	8
96241	1				M	10	12	F	4.4	0.3	6.8	230	121
96242	1				M	10	10	A	4.3	0.3	7	193	88
96243	3			1			0	YY
96244	1				M	10	20	F	4	0.7	17.5	164	17
96245	1				M	17	17	J	6.4	0.7	10.9	296	15
96246	1				M	14	15	E	3.4	0.4	11.8	236	50
96249	1				M	10	16	F	5	0.7	14	285	25
96250	1				M	10	11	H	5.9	0.3	5.1	221	26
96252	4		3				0	J
96253	1				M	11	30	H	3	0.8	26.7	168	26
96257	1				M	10	14	C	6	1.3	21.7	270	19
96260	2	1			M	11	11	D	6.1	1.2	19.7	196	43
96261	1				M	11	11	F	3.2	0.1	3.1	300	31
96263	1				M	14	14	E	3.8	0.7	18.4	115	36
96264	3			2			0	YY
96265	1				XL	10	16	F	3.3	0.5	15.2	303	46
96266	2	1			M	12	12	J	3.4	0.1	2.9	292	28
96268	1				M	10	10	F	6.6	0.9	13.6	244	23
96269	3			1			0	YY
96270	1				M	15	16	E	3.5	0.5	14.3	167	52
96271	1				M	11	14	B	3.4	0.5	14.7	100	0
96272	1				M	14	14	E	4.7	0.4	8.5	207	102
96273	1				M	11	14	A	3.2	0.5	15.6	120	93
96275	1				M	10	17	H	3.8	0.4	10.5	234	37
96276	1				M	10	10	D	4.8	0.6	12.5	178	34
96279	1				XL	11	11	I	6.8	0.5	7.4	322	32
96280	4		1				0	J
96282	1				XL	12	12	E	5.5	0.8	14.5	304	29
96283	1				M	10	11	C	5.4	0.5	9.3	323	30
96284	1				XL	20	20	J	4.9	0.9	18.4	279	52
96285	1				M	15	30	E	3.1	0.4	12.9	218	47
96286	1				M	10	11	G	6	1	16.7	235	43
96287	1				M	10	14	H	11.8	1.3	11	345	29
96288	1				M	10	11	G	3	0.2	6.7	202	33
96289	1				M	10	10	C	3.1	0.8	25.8	194	50
96290	1				M	10	15	F	7.5	0.8	10.7	289	30
96291	1				XL	10	20	F	7.1	1.7	23.9	394	40
96293	1				M	13	13	J	4.2	0.4	9.5	226	67
96294	1				M	12	12	D	4	0.3	7.5	242	63
96295	1				M	10	12	F	5.6	1.1	19.6	233	42
96296	1				M	13	13	F	5.8	0.9	15.5	209	31
96297	1				M	10	20	G	2.9	0.4	13.8	238	39
96298	1				M	11	12	J	6.8	0.4	5.9	182	26
96299	1				M	12	15	B	6	1	16.7	139	15
96301	1				M	10	13	F	5.9	0.6	10.2	294	36
96302	1				M	10	10	G	3.5	0.4	11.4	254	20
96304	2	3			XL	10	20	G	12.1	3.7	30.6	278	75
96305	1				M	15	15	E	5.1	0.8	15.7	215	57
96306	2	1			M	10	30	H	3.9	0.9	23.1	275	28
96308	1				M	10	10	G	4.5	0.5	11.1	247	45
96309	1				M	10	10	G	3.1	0.2	6.5	199	12
96310	1				M	10	20	H	5.7	1.6	28.1	298	18
96311	1				M	10	13	H	2.9	0.7	24.1	178	51
96312	3			1			0	YY
96313	3			1			0	YY
96315	1				M	15	18	E	5.9	0.9	15.3	196	40
96317	1				XL	10	17	C	3.3	0.9	27.3	248	35
96318	4		2				0	YY
96319	1				M	10	14	D	5.2	1	19.2	276	5
96320	1				M	10	12	B	3.2	0.6	18.7	185	25
96321	1				M	11	11	D	5.6	0.3	5.4	131	24
96322	1				M	14	15	E	4.4	0.4	9.1	167	61
96323	1				XL	10	20	C	5.8	1.7	29.3	309	52
96325	1				M	10	20	F	4.3	0.7	16.3	289	33
96326	1				M	15	30	H	3.4	1	29.4	218	30
96328	4		1				0	YY
96329	1				M	10	12	H	4.7	0.3	6.4	213	81
96330	1				M	10	10	F	5.6	0.3	5.4	319	46
96332	2	3			M	10	10	G	5.4	1.7	31.5	238	66
96333	1				M	12	14	E	3.7	0.6	16.2	194	49
96335	1				XL	10	14	H	6	1.6	26.7	365	58
96336	2	1			M	16	17	E	5.6	0.8	14.3	190	29
96337	1				M	10	16	H	7.2	1	13.9	275	18
96338	3			2			0	YY
96339	1				M	13	17	D	3.5	0.7	20	246	24
96340	1				XL	10	10	D	5.7	0.5	8.8	400	0
96342	3			2			0	D
96344	1				XL	11	12	F	2.6	0.5	19.2	320	38
96345	1				M	15	15	E	3.5	0.5	14.3	263	48
96346	1				XL	13	30	F	15.4	3.1	20.1	355	30
96347	1				M	10	10	A	2.9	0.3	10.3	115	22
96348	1				M	13	14	J	4.8	0.6	12.5	164	51
96349	3			2			0	H
96350	1				M	14	14	E	6.6	1.1	16.7	281	61
96351	1				M	15	20	E	4.7	0.8	17	222	18
96352	1				M	10	10	F	9.6	0.5	5.2	216	27
96355	1				M	10	11	F	4.3	0.4	9.3	149	14
96357	1				M	10	18	F	3.6	0.5	13.9	231	43
96358	1				XL	10	12	G	2.4	0.2	8.3	266	48
96360	1				M	19	20	E	5.8	0.6	10.3	240	39
96361	1				M	10	10	A	3.7	0.3	8.1	253	45
96362	1				M	11	15	B	3.3	0.7	21.2	259	29
96365	1				M	10	10	D	4.1	0.5	12.2	193	57
96366	1				XL	10	10	H	10.7	2	18.7	329	35
96367	1				M	16	17	E	4.8	0.6	12.5	197	48
96368	1				XL	10	20	C	9.9	1.4	14.1	221	67
96369	1				M	15	20	E	5.2	1.3	25	295	34
96370	1				M	14	14	E	4.5	0.9	20	254	27
96371	1				M	10	11	D	4.3	0.8	18.6	195	83
96372	1				M	18	18	J	4.2	0.3	7.1	242	27
96373	1				XL	30	30	A	4.5	0.7	15.6	326	63
96374	1				M	11	11	B	3.8	0.3	7.9	201	50
96375	4		1				0	H
96376	1				M	12	12	J	4	0.9	22.5	245	33
96377	1				M	11	16	D	3.3	0.8	24.2	222	30
96379	1				M	10	30	C	6.4	0.7	10.9	261	32
96380	1				M	10	12	F	6.5	1.2	18.5	293	23
96382	1				M	12	12	J	5.4	0.4	7.4	215	45
96383	1				M	11	12	D	3.8	0.3	7.9	174	36
96385	1				M	10	18	F	3.2	0.5	15.6	195	28
96386	2	1			M	10	13	G	8.1	2.3	28.4	170	87
96389	1				M	10	11	A	4.4	0.4	9.1	255	49
96390	1				M	10	10	G	4.1	0.2	4.9	303	20
96391	1				M	14	20	J	6.9	0.5	7.2	324	30
96392	1				XL	10	20	G	5.6	0.4	7.1	297	30
96393	1				M	12	20	B	4.9	0.9	18.4	324	20
96396	1				M	11	11	F	4.9	0.7	14.3	220	41
96398	1				M	10	20	F	5.3	0.3	5.7	276	35
96399	2	3			XL	10	30	C	21.6	17.2	79.6	287	52
96400	1				M	13	13	E	6.5	0.4	6.2	285	19
96401	1				XL	10	15	H	6.5	0.5	7.7	238	70
96402	1				M	12	15	E	6.5	1.3	20	252	57
96403	1				M	13	13	J	3.9	0.3	7.7	212	43
96404	1				XL	11	16	J	4.1	0.6	14.6	190	77
96405	1				M	13	18	F	2.8	0.5	17.9	295	38
96406	2	2			XL	8	30	F	7.3	4.2	57.5	400	14
96408	1				M	13	30	J	6.3	1.1	17.5	250	24
96409	4		3				0	G
96410	1				M	14	20	E	4.6	0.3	6.5	219	46
96411	1				M	10	10	J	4.3	0.6	14	237	23
96413	1				M	11	16	F	7.8	1.9	24.4	239	22
96415	1				M	10	12	G	8.4	0.7	8.3	196	42
96416	1				M	11	11	F	6.1	0.5	8.2	298	38
96417	1				M	10	12	D	4.6	0.9	19.6	279	7
96418	1				M	14	16	C	4	1.1	27.5	135	27
96419	1				M	10	20	B	2.8	0.4	14.3	171	53
96420	1				M	10	12	H	4.4	0.3	6.8	253	34
96421	1				M	12	12	J	4.6	0.6	13	139	77
96422	1				M	10	10	D	3.7	0.6	16.2	294	82
96425	2	1			M	14	14	E	3.8	0.6	15.8	205	56
96426	1				M	10	10	G	8.1	1.7	21	205	15
96428	1				M	10	10	D	3.5	0.2	5.7	198	31
96431	1				M	15	15	E	6.1	0.5	8.2	346	24
96432	1				M	12	12	J	4.5	0.5	11.1	224	33
96433	1				XL	13	20	E	4.5	1	22.2	213	42
96436	1				XL	10	11	D	2.7	0.5	18.5	342	25
96439	1				M	10	10	D	5.5	1.2	21.8	294	38
96441	1				M	14	18	J	5.4	0.9	16.7	257	24
96442	1				XL	10	10	G	4.6	0.4	8.7	320	53
96443	1				M	15	15	B	5.8	1.3	22.4	218	50
96444	4		2				0	YY
96445	1				XL	10	13	C	6.6	1.5	22.7	380	43
96446	1				M	13	13	J	3.7	0.6	16.2	243	35
96448	1				M	11	13	C	7.7	1.5	19.5	193	27
96449	1				M	11	30	H	5.4	1.6	29.6	194	40
96450	1				M	11	30	J	8	2	25	330	32
96451	2	3			M	10	10	E	6.9	2.5	36.2	137	24
96452	1				M	16	20	E	4.9	0.5	10.2	274	62
96453	1				M	11	12	D	5.2	1.4	26.9	227	53
96455	1				XL	14	20	J	49.6	4.8	9.7	400	5
96456	1				M	10	13	F	4.8	0.3	6.3	195	43
96457	1				M	10	10	I	3.6	0.4	11.1	307	51
96462	1				M	15	15	E	3.2	0.7	21.9	296	23
96463	1				M	10	10	G	5.6	0.8	14.3	190	20
96465	1				M	10	30	H	3.1	0.4	12.9	223	41
96466	3			1			0	YY
96467	3			2			0	YY
96468	1				M	10	19	D	4.5	0.8	17.8	271	19
96469	1				M	10	11	C	2.8	0.3	10.7	231	72
96470	1				M	17	17	E	4.3	0.3	7	279	28
96471	1				M	10	11	F	6.6	1.4	21.2	198	40
96473	1				XL	15	15	B	5.2	1	19.2	238	63
96474	1				M	10	11	G	3.2	0.9	28.1	142	60
96475	1				M	12	12	A	4.1	0.8	19.5	236	22
96476	1				XL	10	15	G	10.3	1.6	15.5	268	22
96477	1				M	12	12	A	6.6	1	15.2	235	40
96478	1				M	13	18	B	4.3	0.6	14	194	29
96479	3			2			0	D
96480	1				M	11	11	F	4.6	0.4	8.7	208	78
96481	1				M	11	20	G	3.3	0.3	9.1	294	27
96483	1				XL	13	14	F	11.6	1.1	9.5	103	33
96484	1				M	15	15	E	3.9	0.4	10.3	215	25
96485	1				M	10	11	C	6.6	0.4	6.1	167	57
96486	1				XL	14	19	E	6.1	0.5	8.2	400	0
96487	1				M	10	10	D	4.4	1	22.7	223	25
96488	1				M	10	12	F	5.4	0.8	14.8	382	13
96489	1				XL	10	10	F	6.7	0.9	13.4	291	27
96490	1				M	10	14	H	2.8	0.2	7.1	311	48
96491	1				M	12	14	B	5	0.5	10	260	32
96495	1				M	10	10	F	7.5	0.5	6.7	212	43
96497	3			1			0	YY
96500	1				M	12	16	J	5.8	0.8	13.8	186	71
96501	1				XL	12	20	F	14.7	1.6	10.9	337	35
96502	1				M	10	10	G	2.8	0.8	28.6	179	29
96503	1				XL	10	10	G	3.9	0.5	12.8	355	42
96504	1				M	10	10	H	3.4	0.9	26.5	150	29
96505	1				XL	10	12	G	5.6	0.4	7.1	336	16
96507	1				M	10	11	H	5.8	0.7	12.1	239	39
96508	3			2			0	YY
96509	1				XL	10	10	F	4.2	1	23.8	273	33
96510	1				M	11	13	D	3.4	0.7	20.6	165	33
96511	1				XL	11	11	C	3.8	0.6	15.8	208	78
96512	1				M	13	14	B	6.1	0.8	13.1	371	24
96513	1				M	14	18	E	4.8	0.9	18.8	163	72
96514	1				M	11	20	F	5.3	0.9	17	207	51
96515	1				M	17	18	D	3.7	0.9	24.3	192	38
96516	1				M	13	13	B	3.5	0.2	5.7	230	21
96517	1				XL	10	20	D	4.1	0.7	17.1	283	49
96518	1				M	12	14	D	5.6	0.2	3.6	257	27
96519	1				M	10	30	H	2.7	0.3	11.1	238	46
[truncated: 4,402 more rows]
